# Supplementary material for: Co‐expression pattern of SLC transporter genes associated with the immune landscape and clinical outcomes in gastric cancer
Source: J Cell Mol Med. 2023 Nov 1;27(24):4181–94. doi: 10.1111/jcmm.18003 (PMC10746955; doi:10.1111/jcmm.18003)
Supplement: Supplementary file 7 — Table S1 [file JCMM-27-4181-s011.xlsx]

## Sheet: Table S1
Table S1: Basic information of gene expression profiling series
Datasets	Platform	Country	No. of patients	Survival	chemotherapy information
GSE26942	GPL6947	USA	150	OS/RFS	Yes
GSE62254	GPL570	USA	222	OS/RFS	Yes
GSE57303	GPL570	China	53	OS	NA
TCGA-STAD	RNAseq	USA	289	OS/RFS	Yes
