# Supplementary material for: Co‐expression pattern of SLC transporter genes associated with the immune landscape and clinical outcomes in gastric cancer
Source: J Cell Mol Med. 2023 Nov 1;27(24):4181–94. doi: 10.1111/jcmm.18003 (PMC10746955; doi:10.1111/jcmm.18003)
Supplement: Supplementary file 8 — Table S2 [file JCMM-27-4181-s005.xlsx]

## Sheet: Table S2
Table S2: Patients’ basic characteristics
Item	GSE26942 cohort	GSE62254 cohort	GSE57303 cohort	TCGA-STAD cohort
Age (mean ± SD)	57.00 ± 10.92	62.42±10.74	60.40±10.28	65.57±10.19
Gender (n, %)
Male	102 (68.0)	157 (70.7)	40 (75.5)	187 (64.7)
Female	48 (32.0)	65 (29.3)	13 (24.5)	102 (35.3)
Unknown	0 (0)	0 (0)	0 (0)	0 (0)
Stage (n, %)
I	51 (34.0)	30 (13.5)	3 (5.7)	45 (15.6)
II	36 (24.0)	96 (43.2)	9 (17.0)	107 (37.0)
III	63 (42.0)	96 (43.2)	41 (77.3)	137 (47.4)
Tumor site (n, %)
Antrum	77 (51.3)	117 (52.7)	0 (0)	105 (36.3)
Body	53 (35.4)	81 (36.5)	0 (0)	70 (24.2)
Cardia	4 (2.7)	22 (9.9)	0 (0)	68 (23.5)
Fundus	14 (9.3)	0 (0)	0 (0)	37 (12.8)
Unknown	2 (1.3)	2 (0.9)	53 (100)	9 (3.1)
Chemotherapy (n, %)
Yes	76 (50.7)	133 (59.9)	NA	130 (45.0)
No	74 (49.3)	88 (39.6)	NA	3 (1.0)
Unknown	0 (0)	1 (0.5)	53(100)	156 (54.0)
