# Supplementary material for: Co‐expression pattern of SLC transporter genes associated with the immune landscape and clinical outcomes in gastric cancer
Source: J Cell Mol Med. 2023 Nov 1;27(24):4181–94. doi: 10.1111/jcmm.18003 (PMC10746955; doi:10.1111/jcmm.18003)
Supplement: Supplementary file 9 — Table S3 [file JCMM-27-4181-s002.xlsx]

## Sheet: Table S3
Table S3: Basic information of SLC family genes included in the current study
Gene symbol	Function	Main subcellular locations	SLC gene cluster
SLC12A7	Enables protein kinase binding activity	Plasma membrane	SLC-C1
SLC44A4	Sodium-dependent transmembrane transport protein	Plasma membrane	SLC-C1
SLC5A1	Sodium-dependent glucose transporter	Plasma membrane	SLC-C1
SLC30A7	Zinc transporter	Golgi apparatus, trans-Golgi network membrane	SLC-C1
SLC18B1	Undetermined	Undetermined	SLC-C1
SLC17A5	Transports glucuronic acid and free sialic acid out of the lysosome	Plasma membrane	SLC-C1
SLC30A5	Zinc transporter	Golgi apparatus, trans-Golgi network membrane.	SLC-C1
SLC45A3	Enable sucrose:proton symporter activity	Plasma membrane	SLC-C1
SLC9A1	Na+/H+ antiporter	Endoplasmic reticulum membrane，Cell membrane.	SLC-C1
SLC37A1	Translocates glucose-6-phosphate from the cytoplasm into the lumen of the ER	endoplasmic reticulum (ER) membrane	SLC-C1
SLC35A3	Uridine diphosphate-N-acetylglucosamine (UDP-GlcNAc) transporter	Golgi apparatus membrane	SLC-C1
SLC35C1	GDP-fucose transporter	Golgi apparatus membrane	SLC-C1
SLC39A11	Cellular zinc transporter	Plasma membrane	SLC-C1
SLC10A7	Enables bile acid transmembrane transporter activity	Golgi apparatus,endoplasmic reticulum	SLC-C1
SLC45A4	H+‐dependent sugar cotransporter	Plasma membrane	SLC-C1
SLC7A11	Heteromeric, sodium-independent, anionic amino acid transport system	Plasma membrane	SLC-C1
SLCO4A1	Predicted to enable sodium-independent organic anion transmembrane transporter activity and thyroid hormone transmembrane transporter activity	Plasma and mitochondrial membranes	SLC-C1
SLC4A11	Voltage-regulated, electrogenic sodium-coupled borate cotransporter	Plasma membrane	SLC-C1
SLC35F2	Putative solute transporter	Putative solute transporter	SLC-C1
SLC25A5	ADP:ATP antiporter	Mitochondrion inner membrane	SLC-C1
SLC25A3	Catalyzes the transport of phosphate into the mitochondrial matrix, either by proton cotransport or in exchange for hydroxyl ions.	Mitochondrion inner membrane	SLC-C1
SLC25A24	Calcium-dependent mitochondrial solute carrier, transports ATP-Mg exchanging it for phosphate	Mitochondrion inner membrane	SLC-C1
SLC39A14	Transporter of nontransferrin-bound iron	Plasma membrane	SLC-C1
SLC35G1	play a role in intracellular calcium sensing and homeostasis	Endoplasmic reticulum membrane	SLC-C1
SLC27A2	Mediates the import of long-chain fatty acids (LCFA)	Endoplasmic reticulum membrane	SLC-C1
SLC31A1	High-affinity copper transporter	Plasma membrane	SLC-C1
SLC39A9	Predicted to enable metal ion transmembrane transporter activity	Plasma membrane	SLC-C1
SLC25A15	Ornithine-citrulline antiporter	Mitochondrion inner membrane	SLC-C1
SLC39A8	Zinc transporter,transporter of the toxic cation cadmium	Plasma membrane	SLC-C1
SLC25A40	Probable mitochondrial transporter required for glutahione import into mitochondria	Mitochondrion inner membrane	SLC-C1
SLC7A5	Enables L-leucine transmembrane transporter activity,L-tryptophan transmembrane transporter activity,and thyroid hormone transmembrane transporter activity	Cytosol,intracellular membrane-bounded organelle,and plasma membrane	SLC-C1
SLC7A1	Enables L-arginine transmembrane transporter activity and L-histidine transmembrane transporter activity	Plasma membrane	SLC-C1
SLC1A4	Sodium-dependent neutral amino acid transporter	Plasma membrane	SLC-C1
SLC52A3	Riboflavin transporter	Plasma membrane	SLC-C1
SLC12A9	Chloride symporter activity	extracellular exosome	SLC-C1
SLC19A1	Transporter of folate	Cell membrane,Apical cell membrane.	SLC-C1
SLC25A39	Mitochondrial transporter required for glutahione import into mitochondria	Mitochondrion inner membrane	SLC-C1
SLC25A10	Involved in translocation of malonate, malate and succinate in exchange for phosphate, sulfate, sulfite or thiosulfate across mitochondrial inner membrane	Mitochondrion inner membrane	SLC-C1
SLC29A2	Mediates equilibrative transport of purine, pyrimidine nucleosides and the purine base hypoxanthine	Plasma membrane	SLC-C1
SLC25A22	Mitochondrial glutamate carrier	Mitochondrion inner membrane	SLC-C1
SLC25A19	Mitochondrial transporter	Mitochondrion inner membrane	SLC-C1
SLC5A6	Sodium-dependent multivitamin transporter	Plasma membrane	SLC-C1
SLC1A5	Sodium-dependent neutral amino acid transporter	Plasma membrane	SLC-C1
SLC52A2	Riboflavin transporter	Plasma membrane	SLC-C1
SLC35A2	Nucleotide-sugar transporter	Golgi apparatus membrane	SLC-C1
SLC35B1	Nucleotide sugar transporter	Endoplasmic reticulum membrane	SLC-C1
SLC27A4	Translocation of long-chain fatty acids cross the plasma membrane	Endoplasmic reticulum membrane	SLC-C1
SLC25A11	Catalyzes the transport of 2-oxoglutarate across the inner mitochondrial membrane	Mitochondrion inner membrane	SLC-C1
SLC8B1	Potassium-dependent sodium/calcium exchangers	Mitochondrion inner membrane	SLC-C1
SLC35F6	Involved in apoptotic signaling pathway and positive regulation of cell population proliferation	Mitochondrial and lysosome membrane	SLC-C1
SLC35A4	Pyrimidine nucleotide-sugar transmembrane transporter activity	Golgi apparatus membrane	SLC-C1
SLC41A3	Predicted to enable cation transmembrane transporter activity	Plasma membrane	SLC-C1
SLC38A2	Sodium-dependent amino acid transporter	Plasma membrane	SLC-C2
SLC2A10	Facilitative glucose transporter	Endomembrane system	SLC-C2
SLC26A11	Sodium independent sulfate transporter	Plasma membrane	SLC-C2
SLC29A4	Polyspecific organic cation transporter	Plasma membrane	SLC-C2
SLCO2A1	Prostaglandin transporter	Plasma membrane	SLC-C2
SLC22A3	Polyspecific organic cation transporters	Plasma membrane	SLC-C2
SLC2A12	Insulin-independent facilitative glucose transporter	Cell membrane	SLC-C2
SLC25A4	ADP:ATP antiporter	Mitochondrion inner membrane	SLC-C2
SLC12A4	Mediates electroneutral potassium-chloride cotransport	Plasma membrane	SLC-C2
SLC24A3	Plasma membrane sodium/calcium exchangers	Plasma membrane	SLC-C2
SLC22A17	Predicted to enable transmembrane signaling receptor activity	Plasma membrane	SLC-C2
SLC2A3	Facilitative glucose transporter	Plasma membrane	SLC-C2
SLC6A1	Gamma-aminobutyric acid (GABA) transporter	Plasma membrane	SLC-C2
SLC4A3	Plasma membrane anion exchange protein of wide distribution	Plasma membrane	SLC-C2
SLC26A10	Chloride/bicarbonate exchanger	Plasma membrane	SLC-C2
SLC45A1	Proton-associated glucose transporter in the brain	Plasma membrane	SLC-C2
SLC7A2	Cationic amino acid transporter	Plasma membrane	SLC-C2
SLC35G2	May play a role in cell proliferation	Plasma membrane	SLC-C2
SLC16A4	Proton-linked monocarboxylate transporter	Plasma membrane	SLC-C2
SLC22A16	High affinity carnitine transporter	Plasma membrane	SLC-C2
SLC26A4	Sodium-independent transporter of chloride and iodide	Extracellular, plasma membrane	SLC-C2
SLC35F3	May be a thiamine transporter	Plasma membrane	SLC-C2
SLC5A7	sodium ion- and chloride ion-dependent high-affinity transporter	Plasma membrane	SLC-C2
SLC35F1	Putative solute transporter	Membrane	SLC-C2
SLC10A4	Transporter for bile acids	Plasma membrane	SLC-C2
SLC7A3	Mediates the uptake of the cationic amino acids arginine, lysine and ornithine in a sodium-independent manner	Plasma membrane	SLC-C2
SLC6A16	shows structural characteristics of an Na(+)- and Cl(-)-dependent neurotransmitter transporter	Plasma membrane	SLC-C2
SLC14A1	a membrane transporter that mediates urea transport in erythrocytes	Plasma membrane	SLC-C2
SLC16A7	Proton-coupled monocarboxylate symporter	Plasma membrane	SLC-C2
SLC9A9	Sodium/proton exchanger	Late endosome membrane	SLC-C2
SLC5A2	sodium glucose cotransporter	Extracellular, plasma membrane	SLC-C2
SLCO6A1	enables sodium-independent organic anion transmembrane transporter activity	Plasma membrane	SLC-C2
SLC2A2	mediates facilitated bidirectional glucose transport	Plasma membrane	SLC-C2
SLC13A5	High-affinity sodium/citrate cotransporter	Plasma membrane	SLC-C2
SLC7A10	Sodium-independent, high affinity transport of small neutral D- and L-amino acids	Plasma membrane	SLC-C2
SLC25A18	Predicted to enable L-aspartate transmembrane transporter activity and L-glutamate transmembrane transporter activity	Mitochondrion inner membrane	SLC-C2
SLC6A2	Mediates sodium- and chloride-dependent transport of norepinephrine	Plasma membrane	SLC-C2
