# Supplementary material for: Co‐expression pattern of SLC transporter genes associated with the immune landscape and clinical outcomes in gastric cancer
Source: J Cell Mol Med. 2023 Nov 1;27(24):4181–94. doi: 10.1111/jcmm.18003 (PMC10746955; doi:10.1111/jcmm.18003)
Supplement: Supplementary file 10 — Table S4 [file JCMM-27-4181-s001.xlsx]

## Sheet: Table S4
Table S4 Significant mutated genes between SLC-S1 and SLC-S2
Gene	p	q
ARID1A	1.44e-15	7.78e-13
ACVR2A	0	0
PIK3CA	2.39e-10	8.65e-08
NIPBL	0.000145314	0.0155966
DOCK3	1.1e-11	4.41e-09
ZDBF2	5.43e-06	0.000966068
RNF43	0	0
UBR5	2.28e-09	7.42e-07
RPL22	0	0
APC	3.4e-09	1.05e-06
XYLT2	1.55e-15	8.14e-13
RGS12	1.23e-09	4.15e-07
CDH1	2.01e-07	4.93e-05
TTK	0	0
SEC31A	1.33e-15	7.39e-13
EDNRB	2.47e-07	5.96e-05
KCNB2	5.05e-05	0.00657244
MBD6	0	0
GRIK2	1.32e-06	0.000268565
MSH3	1.23e-10	4.54e-08
SAMD9L	0.000175458	0.0180204
NFASC	0.000269762	0.0265013
FBXW7	2.91e-07	6.85e-05
ESRP1	0	0
JARID2	4.09e-10	1.45e-07
TCERG1	7.82e-08	2.11e-05
EIF5B	7.13e-05	0.00867478
DDX27	0	0
KRAS	0	0
RBM27	1.33e-15	7.39e-13
PTEN	7.9e-14	3.82e-11
ARID2	5.92e-06	0.00103347
IRS1	4.76e-05	0.00624031
ZNF292	0.00049369	0.0419458
LMAN1	0	0
BMPR2	1.01e-12	4.66e-10
CIC	1.24e-05	0.00198682
EPHA2	3.18e-05	0.00450885
LARP4B	8.75e-14	4.13e-11
UPF3A	0	0
RBBP8	9.99e-07	0.000207115
KIRREL2	3.69e-05	0.00504168
BTBD11	4.68e-05	0.00617007
CR2	0.000485009	0.0417313
TEAD2	7.88e-15	3.91e-12
PLEKHA6	5.51e-12	2.36e-09
COBLL1	3.24e-11	1.25e-08
WDTC1	8.96e-10	3.07e-07
ZC3H13	3.95e-07	8.98e-05
HDAC4	5.22e-05	0.00674514
CD93	0.000447321	0.0392436
LIPT1	0	0
ADD3	9.79e-12	4.02e-09
WASF3	7.64e-10	2.67e-07
ZMYM4	9.03e-09	2.66e-06
CTNND1	3.69e-07	8.59e-05
ROCK1	7.29e-07	0.000154409
DHX16	8.78e-05	0.0102824
JAK1	0.000207808	0.0210574
ZNF518A	4.44e-15	2.26e-12
SLC3A2	1.17e-12	5.26e-10
GOT1L1	2.7e-09	8.63e-07
ZC3H18	1.02e-08	2.95e-06
XPOT	1.56e-07	3.92e-05
NRIP1	2.87e-07	6.85e-05
NR2C2	6.45e-07	0.000139868
CCDC73	7.24e-07	0.000154409
FRMD4A	3.52e-06	0.000656678
CASD1	3.14e-05	0.00448397
SCUBE2	0.00050731	0.0427182
B2M	1.11e-15	6.54e-13
PAX6	1.16e-07	3e-05
BLM	6.35e-06	0.00107861
RASA1	9.81e-05	0.0112842
WDR55	0	0
ZNF609	5.5e-06	0.000969733
CLOCK	4.57e-05	0.00611568
APPL1	6e-05	0.0075885
