# Supplementary material for: Co‐expression pattern of SLC transporter genes associated with the immune landscape and clinical outcomes in gastric cancer
Source: J Cell Mol Med. 2023 Nov 1;27(24):4181–94. doi: 10.1111/jcmm.18003 (PMC10746955; doi:10.1111/jcmm.18003)
Supplement: Supplementary file 11 — Table S5 [file JCMM-27-4181-s004.xlsx]

## Sheet: Table S5
Table S5 Significantly varied methylation genes between SLC-S1 and SLC-S2
Gene	Pvalue	adjPvalue
ABCB1	1.68e-05	0.0168261
CHST10	9.1e-09	9.1e-06
PODN	1.03e-08	1.03e-05
CLIP4	1.12e-08	1.12e-05
WSCD1	1.62e-07	0.00016202
ENOX1	3.42e-07	0.000341556
ITGA9	7.15e-08	7.15e-05
RIMS4	4.71e-08	4.71e-05
PRKAA2	1.45e-09	1.45e-06
ARL10	2.37e-06	0.00237302
GAMT	1.2e-08	1.2e-05
DCHS1	2.93e-05	0.0293377
SMO	1.39e-07	0.000139409
RBP1	5.23e-06	0.00523303
RIMS2	1.51e-11	1.51e-08
ZNF665	1.25e-05	0.012532
HYDIN	6.25e-09	6.25e-06
SHISA9	1.32e-08	1.32e-05
RSPO1	4.99e-10	4.99e-07
PCP4L1	1.85e-06	0.00184821
AS3MT	5.93e-07	0.000592688
GNAO1	5.96e-09	5.96e-06
RUNDC3B	8.88e-07	0.000887573
RET	4.74e-05	0.0474041
SCUBE2	2.99e-05	0.0298572
PROCA1	1e-07	0.000100353
DUSP26	6.18e-07	0.000618473
MYEF2	3.59e-09	3.59e-06
GFRA3	6.17e-08	6.17e-05
FUZ	3.07e-05	0.0306683
PCSK2	2.95e-08	2.95e-05
COL2A1	6.62e-08	6.62e-05
SLIT3	1.29e-07	0.000129023
NKAIN3	1.43e-05	0.0143354
UNC80	3.42e-10	3.42e-07
KIF5C	2.47e-08	2.47e-05
SCNN1B	3.92e-08	3.92e-05
DSCAML1	1.22e-07	0.000121883
FIGN	6.19e-06	0.00619446
CCDC85A	7.82e-06	0.00782133
TRAM1L1	1.79e-07	0.000178845
ADAMTS1	3.28e-10	3.28e-07
BMP3	9.2e-11	9.2e-08
FNBP1	1.35e-05	0.0134544
ST6GALNAC5	2.13e-13	2.13e-10
PCLO	3.11e-06	0.00310855
CHST9	2.13e-06	0.00212683
MOXD1	1.06e-06	0.00106366
ZNF365	2.21e-06	0.00220827
PCDH8	8.89e-09	8.89e-06
CACNA1E	2.04e-10	2.04e-07
BVES	3.15e-08	3.15e-05
MED12L	2.41e-08	2.41e-05
RGMA	8.81e-09	8.81e-06
ZBTB8B	1.59e-08	1.59e-05
PKNOX2	7.31e-06	0.00731338
ZNF879	3.07e-08	3.07e-05
PPP1R14A	1.42e-06	0.00141787
SETBP1	1.41e-07	0.000140585
ZFR2	4.67e-08	4.67e-05
MMP17	3.63e-05	0.036289
GRID1	5.2e-09	5.2e-06
TCF4	5.08e-09	5.08e-06
TMEM196	2.79e-10	2.79e-07
GUCY1A2	1.26e-08	1.26e-05
CAND2	4.74e-08	4.74e-05
SNCA	1.13e-08	1.13e-05
PAQR9	9.94e-10	9.94e-07
ADAMTS3	3.74e-12	3.74e-09
DPYSL5	5.3e-09	5.3e-06
ZNF569	3.52e-09	3.52e-06
KCNS2	6.77e-07	0.000676824
CLDN10	1.37e-07	0.000137093
CBS	2.85e-07	0.000284772
DZIP1	5.23e-08	5.23e-05
RSPO4	7.22e-09	7.22e-06
ATRNL1	4.53e-08	4.53e-05
SHISA3	1.34e-05	0.0134221
TRIM67	4.33e-06	0.00433262
ZNF470	3.76e-07	0.000375516
EML1	7.79e-12	7.79e-09
EPHA7	1.1e-09	1.1e-06
ADRA1B	1.64e-06	0.00164024
PRRT3	3.97e-07	0.000396907
NEFH	1.86e-12	1.86e-09
ST8SIA1	2.79e-11	2.79e-08
KCNA2	1.92e-06	0.00191929
ZNF461	8.99e-09	8.99e-06
CD200	2.1e-09	2.1e-06
THBS4	2.49e-14	2.49e-11
ISM1	1.72e-07	0.000172065
DAAM2	6.37e-09	6.37e-06
SH3RF3	1.06e-09	1.06e-06
SNTG2	1.84e-08	1.84e-05
CACNA2D3	4.19e-08	4.19e-05
CHGB	1.2e-08	1.2e-05
ZNF418	5.29e-07	0.000529493
RIMKLB	1.77e-07	0.000176803
PHF21B	2.14e-10	2.14e-07
GDF7	2.43e-06	0.00243215
RASGRF1	1.11e-10	1.11e-07
RPRM	4.53e-09	4.53e-06
CALCB	1.86e-09	1.86e-06
PRKCB	2.19e-09	2.19e-06
ZNF334	5.06e-08	5.06e-05
COL23A1	2.87e-12	2.87e-09
ZNF829	4.04e-08	4.04e-05
EHD3	1.78e-08	1.78e-05
GLB1L3	1.13e-09	1.13e-06
SOX5	2.49e-09	2.49e-06
SYT9	7.34e-09	7.34e-06
ZNF880	1.12e-07	0.000112357
ZSCAN12	1.26e-06	0.00125801
FADS2	2.68e-07	0.000268454
DCLK1	1e-07	0.000100388
PTPRT	8.29e-08	8.29e-05
GFRA2	4.26e-09	4.26e-06
SCN5A	6.02e-07	0.000601966
RBM24	2.84e-06	0.00284443
PTPN13	3.72e-07	0.000372069
ZNF385B	8.31e-10	8.31e-07
CUX2	3.19e-08	3.19e-05
ZNF793	1.25e-07	0.000125148
C12orf42	9.04e-13	9.04e-10
CORO6	8.01e-07	0.000801078
FRZB	2.62e-09	2.62e-06
RNF180	2.89e-06	0.00288886
ZFP28	3.22e-09	3.22e-06
GHR	5.38e-07	0.000538189
ZNF134	2.74e-07	0.000274418
STK32B	4.01e-07	0.000401349
EPHA6	1.93e-09	1.93e-06
ADCY5	2.39e-07	0.000238746
TMEM59L	1.93e-05	0.0193233
SPSB4	3.01e-10	3.01e-07
TRIM9	1.35e-07	0.000135225
OGFRL1	1.72e-05	0.0171828
CPE	3.83e-10	3.83e-07
SDK2	1.58e-05	0.0157853
FLT3	2.86e-12	2.86e-09
ZFP3	1.01e-05	0.010082
TOX2	4.74e-07	0.000473663
ZNF790	6.07e-06	0.00607439
IGF2BP1	1.47e-07	0.000146767
NDRG4	3.31e-09	3.31e-06
ADHFE1	2.86e-08	2.86e-05
GLI3	7.94e-11	7.94e-08
VEGFC	5.28e-10	5.28e-07
SLCO4C1	7.08e-11	7.08e-08
DOK5	3.19e-09	3.19e-06
KL	1.54e-07	0.000154381
SLC24A3	5.39e-06	0.00539277
KCNQ5	3.96e-09	3.96e-06
TBCEL	1.32e-05	0.0132373
NTRK3	4.27e-10	4.27e-07
CDH23	8.45e-09	8.45e-06
ADCYAP1	4.49e-10	4.49e-07
ZNF347	3.89e-07	0.000388909
TCF7L1	3.04e-07	0.00030416
MAP1B	1.16e-06	0.001162
SNCAIP	2.56e-05	0.0256483
NPTX1	1.1e-08	1.1e-05
AGBL4	8.7e-07	0.000870478
NALCN	5.78e-10	5.78e-07
GFRA1	4.38e-09	4.38e-06
CH25H	5.4e-09	5.4e-06
SLC22A17	3.44e-07	0.000343694
TMEFF2	3.13e-10	3.13e-07
HMX2	1.08e-09	1.08e-06
AGTR1	1.16e-07	0.000116351
GNG4	3.56e-05	0.0355526
KCNS3	3.68e-07	0.00036777
ZNF568	1.52e-08	1.52e-05
NACAD	1.3e-05	0.0130147
CHFR	9.36e-09	9.36e-06
KCNT2	2.1e-08	2.1e-05
WNT7A	4.4e-09	4.4e-06
GALNT14	2.02e-05	0.0201917
PLXNA4	4.29e-10	4.29e-07
CALCA	4.4e-09	4.4e-06
MEF2C	1.88e-09	1.88e-06
PCSK1	7.84e-07	0.00078353
RIPPLY2	2.76e-10	2.76e-07
HMGCLL1	1.13e-05	0.011294
NEGR1	2.52e-07	0.000252149
SLC6A2	1.54e-10	1.54e-07
TMEFF1	1.13e-06	0.00113431
VAX2	3.61e-06	0.00360861
KCNK2	4.29e-10	4.29e-07
ST8SIA2	5.55e-09	5.55e-06
ZNF625	6.71e-08	6.71e-05
KHDC1	1.98e-08	1.98e-05
TMEM200B	2.26e-05	0.0225934
SMOC2	1.03e-06	0.00102674
SLITRK5	2.33e-08	2.33e-05
SHISA2	1.38e-05	0.0138313
RFTN1	3.53e-11	3.53e-08
FBXL7	1.11e-07	0.000110938
EDARADD	2.54e-05	0.0254279
SORCS3	1.93e-11	1.93e-08
ZNF141	2.07e-06	0.00207052
CCBE1	2.29e-05	0.0229354
BICC1	4.35e-10	4.35e-07
PTPRM	5.39e-06	0.00539155
SLC13A5	2.97e-09	2.97e-06
EVC2	1.4e-09	1.4e-06
NLGN1	8.99e-13	8.99e-10
ZFPM2	4.34e-08	4.34e-05
TAL1	1.46e-06	0.00145739
TUB	8.73e-08	8.73e-05
FMN2	5.95e-10	5.95e-07
NPR3	1.87e-07	0.000187413
ST3GAL4	2.37e-06	0.00236795
SLIT1	6.86e-09	6.86e-06
PRKD1	1.17e-05	0.0117124
KCNC1	5e-09	5e-06
ZNF528	2.8e-10	2.8e-07
GREB1L	3.66e-06	0.00366409
CYS1	5.01e-08	5.01e-05
RADIL	3.89e-11	3.89e-08
SYN2	1.08e-06	0.00107698
CYP7B1	7.99e-09	7.99e-06
KCNK12	1.23e-10	1.23e-07
LPAR3	4.06e-09	4.06e-06
FOXC2	3.72e-09	3.72e-06
CHRNB4	3.38e-05	0.0337621
TUBB6	1.61e-07	0.000160698
STOX2	1.03e-06	0.00103003
ZBTB16	4.22e-08	4.22e-05
MMP16	5.15e-09	5.15e-06
NPY2R	1.32e-09	1.32e-06
ZNF518B	7.52e-07	0.000752112
ACTN2	8.57e-10	8.57e-07
HCN4	3.39e-08	3.39e-05
KCNJ12	8.97e-07	0.000896971
WASF3	9.3e-09	9.3e-06
GLRB	3.9e-08	3.9e-05
HOXD1	1.22e-09	1.22e-06
ERBB4	2.77e-07	0.000276639
SERPINE2	4.46e-08	4.46e-05
CTNND2	7.5e-12	7.5e-09
GRIN2A	1.56e-06	0.00155805
KCNG1	6.32e-10	6.32e-07
CBLN1	6.34e-09	6.34e-06
FAM162B	7e-09	7e-06
SLC1A2	2.43e-05	0.0243486
PTPRN	1.44e-08	1.44e-05
ZNF610	1.63e-06	0.00162759
NPY5R	2.79e-09	2.79e-06
IRX4	9.26e-13	9.26e-10
CNR1	3.24e-09	3.24e-06
ZNF570	1.66e-09	1.66e-06
NKAIN4	3.09e-08	3.09e-05
FOXF2	2.18e-06	0.00217701
P2RY1	1.78e-05	0.0178154
SRRM4	8.2e-11	8.2e-08
CLDN11	4.88e-07	0.00048759
TMEM132E	2.44e-09	2.44e-06
ADCYAP1R1	2.67e-08	2.67e-05
DYDC2	6.45e-10	6.45e-07
RIMS1	8.53e-10	8.53e-07
TAC1	3.87e-12	3.87e-09
SSTR2	1.29e-08	1.29e-05
CHRDL2	1.23e-08	1.23e-05
TMEM121	3.82e-06	0.00381799
ZIC1	3.75e-08	3.75e-05
ADCY4	3.72e-11	3.72e-08
RGS7BP	3.79e-06	0.00379278
MLF1	3.02e-06	0.00302443
NPPC	1.03e-06	0.00103443
TRPC4	7.39e-08	7.39e-05
EFEMP1	1.91e-07	0.000190647
C3orf14	6.1e-06	0.00610255
LRAT	1.4e-10	1.4e-07
CAMK2B	2.93e-06	0.00292614
TSHZ3	3.83e-07	0.000383447
EOMES	3.29e-08	3.29e-05
LBH	9.33e-08	9.33e-05
PHOX2A	2.62e-09	2.62e-06
RBM20	1.41e-06	0.00140649
SYN3	2.42e-07	0.000241804
RRAGD	3.37e-07	0.00033659
TMEM151B	1.08e-05	0.0107548
MN1	1.31e-06	0.00130754
MAP6	1.38e-08	1.38e-05
NRN1	7.68e-10	7.68e-07
THNSL2	9.19e-06	0.00918922
FAT4	4.75e-07	0.000475434
NAT8L	2.78e-07	0.000277771
DYNLRB2	1.56e-12	1.56e-09
RNF165	2.25e-11	2.25e-08
ZNF605	2.44e-05	0.024395
CLSTN2	4.21e-11	4.21e-08
ZNF660	1.92e-11	1.92e-08
PLXDC2	2.61e-09	2.61e-06
EBF3	2.08e-10	2.08e-07
CDH2	5.48e-08	5.48e-05
ZNF415	1.84e-08	1.84e-05
STAC	1.94e-10	1.94e-07
TM6SF1	2.57e-11	2.57e-08
DPP10	3.79e-11	3.79e-08
SLC35F1	5.83e-08	5.83e-05
ZNF229	9.65e-08	9.65e-05
CKB	1.56e-05	0.0156242
KCNA1	1.37e-09	1.37e-06
C1QL1	2.95e-06	0.00295469
TMEM108	5.92e-11	5.92e-08
LUZP2	8.78e-07	0.000877505
GABRG3	3.13e-12	3.13e-09
LMX1A	2.97e-09	2.97e-06
KHDRBS2	3.53e-09	3.53e-06
NELL1	4.38e-10	4.38e-07
ADARB2	2.27e-08	2.27e-05
