# Supplementary material for: Co‐expression pattern of SLC transporter genes associated with the immune landscape and clinical outcomes in gastric cancer
Source: J Cell Mol Med. 2023 Nov 1;27(24):4181–94. doi: 10.1111/jcmm.18003 (PMC10746955; doi:10.1111/jcmm.18003)
Supplement: Supplementary file 12 — Table S6 [file JCMM-27-4181-s013.xlsx]

## Sheet: Table S6
Table S6: Differentially expressed genes in SLC-S2 cluster
Genes	log2FC	AveExpr	t	P.Value	adj.P.Val	B
OGN	2.31474	5.19059	6.61691	2.70274e-10	6.40309e-09	13.0121
C7	2.12232	5.85426	7.87544	1.48798e-13	9.51657e-12	20.301
SYNM	2.02889	7.35497	9.3157	1.22651e-17	3.25346e-15	29.47
CRISPLD1	2.01406	5.75252	9.6458	1.28926e-18	4.90406e-16	31.6696
SFRP2	2.01303	6.77697	6.24055	2.17849e-09	4.1325e-08	10.9931
CHRDL1	1.98785	5.13491	8.73618	5.89848e-16	8.52173e-14	25.6904
SFRP1	1.92353	5.43721	10.831	3.14466e-22	4.62579e-19	39.7975
TSPYL5	1.91799	6.90004	9.04496	7.59327e-17	1.39621e-14	27.6905
CNN1	1.90348	6.98021	8.22235	1.65821e-14	1.49064e-12	22.438
RERG	1.8986	6.49782	10.6391	1.23508e-21	1.5373e-18	38.4605
PEG3	1.89158	4.53241	9.70916	8.33682e-19	3.64589e-16	32.0954
PPP1R3C	1.87855	6.47799	9.19839	2.70997e-17	6.17605e-15	28.6961
SLC7A2	1.8308	6.52367	9.09227	5.53075e-17	1.10485e-14	27.9998
ACTG2	1.82059	8.8912	7.79275	2.492e-13	1.47704e-11	19.7991
SCRG1	1.80683	4.69723	7.54964	1.11543e-12	5.24673e-11	18.3411
FBLN1	1.7965	7.60168	8.68429	8.29791e-16	1.15749e-13	25.3575
UCHL1	1.76844	6.04165	8.65202	1.02551e-15	1.36014e-13	25.151
BEX1	1.76756	5.71819	6.53031	4.39906e-10	1.00114e-08	12.5404
MYH11	1.76136	8.27997	7.17683	1.05387e-11	3.62822e-10	16.1587
TCEAL2	1.7538	3.64031	10.2898	1.46225e-20	1.2453e-17	36.0454
HSPB8	1.7538	6.42591	9.32353	1.16312e-17	3.13673e-15	29.5218
SMOC2	1.74562	7.84722	7.25425	6.64628e-12	2.43863e-10	16.6064
WASF3	1.74078	6.25888	9.0427	7.70855e-17	1.40148e-14	27.6758
BCHE	1.72561	3.80223	9.55527	2.39883e-18	7.92151e-16	31.0632
SYNPO2	1.72387	8.23508	7.36168	3.48916e-12	1.41499e-10	17.2325
NRXN3	1.72082	5.77394	8.91151	1.8489e-16	2.96209e-14	26.8221
PGM5	1.71917	5.82977	8.15339	2.57488e-14	2.19285e-12	22.0093
ABCA8	1.71893	6.06668	5.41401	1.59289e-07	1.80747e-06	6.8584
SCN7A	1.71807	3.51554	8.43381	4.2515e-15	4.94917e-13	23.7645
APOD	1.69699	6.20943	7.8347	1.91907e-13	1.17623e-11	20.0534
TAC1	1.69609	3.12269	8.94406	1.48898e-16	2.45849e-14	27.0334
THBS4	1.69494	6.55127	8.52586	2.33854e-15	2.88854e-13	24.3472
COL14A1	1.69258	6.5547	7.59645	8.37539e-13	4.10673e-11	18.6198
DCLK1	1.68783	5.06333	8.99717	1.04504e-16	1.83803e-14	27.3788
GAS1	1.68509	7.01239	6.23424	2.25452e-09	4.25179e-08	10.9599
MLF1	1.67889	6.37762	6.25487	2.01509e-09	3.89096e-08	11.0684
NAP1L3	1.66676	4.31902	9.30546	1.31458e-17	3.39335e-15	29.4023
RSPO3	1.66648	6.89103	6.5468	4.01049e-10	9.20478e-09	12.63
SETBP1	1.66068	5.92082	9.49283	3.67622e-18	1.12236e-15	30.6464
AGTR1	1.64886	3.81572	9.72714	7.36545e-19	3.3774e-16	32.2164
ZFPM2	1.64785	4.70336	9.26028	1.78462e-17	4.51202e-15	29.1039
SRPX	1.64667	6.52743	8.26995	1.22242e-14	1.15672e-12	22.7351
ANK2	1.64178	5.47685	7.70982	4.16722e-13	2.31717e-11	19.2988
SMAD9	1.6113	6.76592	7.2851	5.52654e-12	2.07482e-10	16.7857
PDZRN4	1.61053	3.52269	8.91484	1.80846e-16	2.92627e-14	26.8437
PLN	1.60795	6.58368	6.80167	9.43221e-11	2.49792e-09	14.0322
CYP1B1	1.60407	6.81368	6.91065	5.02688e-11	1.41215e-09	14.6424
MYL9	1.60195	6.66249	9.64423	1.30322e-18	4.90406e-16	31.6591
C3orf70	1.59779	7.06532	7.89277	1.3351e-13	8.64133e-12	20.4066
C14orf132	1.58799	6.27755	10.1072	5.26078e-20	3.15277e-17	34.7944
RASSF8	1.56864	6.47755	10.1462	4.00441e-20	2.59181e-17	35.0611
TAGLN	1.5655	8.71538	8.25373	1.35641e-14	1.26138e-12	22.6338
GPM6B	1.56093	5.47263	7.70917	4.18399e-13	2.31853e-11	19.2949
LARP6	1.54924	6.66896	8.04092	5.25641e-14	3.91954e-12	21.3142
GHR	1.54891	4.13896	9.51104	3.24634e-18	1.01017e-15	30.7678
MSRB3	1.53297	8.11709	9.46151	4.55216e-18	1.33924e-15	30.4377
PRUNE2	1.53021	6.55453	6.53088	4.3849e-10	9.99325e-09	12.5436
FGF13	1.52964	5.73708	6.97504	3.45609e-11	1.0131e-09	15.0059
CCDC80	1.52896	6.91785	6.49929	5.23232e-10	1.16939e-08	12.3725
CLMP	1.52724	6.78833	7.24514	7.01791e-12	2.55184e-10	16.5536
TRPC1	1.52453	5.88858	11.9271	1.12129e-25	4.53589e-22	47.5572
MN1	1.52377	5.49201	10.2013	2.72155e-20	1.91467e-17	35.4384
DES	1.51026	6.45219	7.69813	4.47948e-13	2.44873e-11	19.2285
KCNMA1	1.5099	7.1984	7.49105	1.59435e-12	7.2264e-11	17.9938
RBPMS2	1.50794	5.75286	12.1686	1.90592e-26	1.02799e-22	49.2892
TNS1	1.5064	7.87364	9.48869	3.78159e-18	1.13315e-15	30.6188
MYH10	1.50251	8.4484	9.04849	7.41591e-17	1.3842e-14	27.7136
MGP	1.50143	9.64788	7.18198	1.0221e-11	3.54145e-10	16.1884
DPYSL3	1.50092	6.91847	9.11443	4.7666e-17	9.64105e-15	28.1449
MEOX2	1.4917	3.59336	7.85109	1.7325e-13	1.0911e-11	20.1529
RUNX1T1	1.4906	5.7097	8.22936	1.58545e-14	1.43319e-12	22.4817
MAMDC2	1.49052	4.26195	6.41636	8.29908e-10	1.7623e-08	11.9262
SFRP4	1.48907	6.81473	4.61753	6.56812e-06	4.76373e-05	3.30529
MAGEA4	1.48759	3.84318	4.63123	6.18397e-06	4.53389e-05	3.36255
SPON1	1.48592	8.2536	7.02603	2.56488e-11	7.84544e-10	15.2953
PDZRN3	1.48591	7.82765	8.43756	4.14955e-15	4.8655e-13	23.7881
FHL1	1.47929	9.72	7.35093	3.7225e-12	1.50209e-10	17.1696
FOXP2	1.47411	5.86921	9.24704	1.9516e-17	4.85829e-15	29.0165
GPC3	1.47115	5.90535	6.46866	6.20687e-10	1.36089e-08	12.2072
CADM1	1.4697	7.18114	8.10664	3.46624e-14	2.7766e-12	21.7197
ADH1B	1.46548	6.05523	4.36029	1.9864e-05	0.000123765	2.25625
LMOD1	1.45639	6.28532	8.33933	7.82637e-15	8.22328e-13	23.1697
ANGPTL1	1.45536	4.08985	8.38586	5.79733e-15	6.29575e-13	23.4622
MYEF2	1.44805	5.54477	7.22537	7.89592e-12	2.79571e-10	16.4391
GREM1	1.44771	9.35038	4.90114	1.83592e-06	1.55779e-05	4.51884
C8orf88	1.44743	5.10151	10.6143	1.47405e-21	1.70369e-18	38.2876
DMD	1.44468	6.9617	7.96854	8.29805e-14	5.68944e-12	20.8696
COL8A1	1.44135	7.8224	5.82562	1.97936e-08	2.90793e-07	8.86379
NRK	1.43817	3.61794	9.23659	2.09429e-17	4.98349e-15	28.9477
DNER	1.43547	3.58728	7.22713	7.81386e-12	2.77272e-10	16.4492
BEX2	1.42943	5.78273	4.83901	2.43909e-06	2.00442e-05	4.24795
AKAP12	1.42636	7.91619	7.44982	2.04813e-12	9.00567e-11	17.7503
SPOCK1	1.4246	6.62072	5.97805	8.90423e-09	1.44331e-07	9.63384
SYNC	1.41737	5.39231	7.81161	2.2161e-13	1.33304e-11	19.9133
VIP	1.41603	3.1314	8.66655	9.32259e-16	1.27838e-13	25.244
ITGBL1	1.41404	5.70744	6.23538	2.24065e-09	4.23057e-08	10.9659
TPM2	1.41021	9.49479	8.05124	4.92421e-14	3.7233e-12	21.3778
FERMT2	1.40872	9.09149	10.2646	1.74526e-20	1.412e-17	35.8725
CPE	1.40455	7.56692	7.32392	4.37877e-12	1.71536e-10	17.0118
FZD7	1.40293	7.32161	7.98967	7.26397e-14	5.08824e-12	20.9992
OMD	1.39997	4.21692	7.23179	7.59948e-12	2.70853e-10	16.4763
COLEC12	1.39772	6.24533	7.87351	1.50604e-13	9.59418e-12	20.2893
MRGPRF	1.39739	6.06837	8.08089	4.08133e-14	3.20583e-12	21.5606
ARMCX1	1.39615	7.19745	9.18402	2.98547e-17	6.70942e-15	28.6016
ASB5	1.39391	2.89486	8.31711	9.0296e-15	9.01901e-13	23.0303
EPHA3	1.39099	5.59682	6.65339	2.19867e-10	5.38226e-09	13.212
CFL2	1.39011	7.7287	10.05	7.84394e-20	4.53296e-17	34.4042
ANKRD6	1.38547	5.18936	8.29318	1.05313e-14	1.02655e-12	22.8804
MAP1B	1.37679	7.37188	9.22685	2.23659e-17	5.17003e-15	28.8835
SGCE	1.37523	7.75214	7.727	3.74718e-13	2.12748e-11	19.4022
DDR2	1.37469	7.79344	7.99525	7.01322e-14	4.97723e-12	21.0334
TUSC3	1.3741	7.30417	8.39951	5.30792e-15	5.8827e-13	23.5481
CXCL12	1.37206	7.45112	7.65696	5.77438e-13	3.00435e-11	18.9815
TCEAL7	1.36806	5.24205	7.68013	5.00597e-13	2.69108e-11	19.1204
TMEM100	1.36782	5.84069	5.56488	7.5096e-08	9.33279e-07	7.58064
JAM3	1.36014	7.82452	10.2215	2.36163e-20	1.73698e-17	35.577
TNC	1.35983	9.06722	6.31711	1.43402e-09	2.86822e-08	11.3973
GPRASP1	1.35477	4.98176	8.88955	2.1393e-16	3.39372e-14	26.6798
EPHA7	1.352	4.82141	6.47965	5.83841e-10	1.29059e-08	12.2665
REEP1	1.3469	5.61723	6.88118	5.96311e-11	1.64377e-09	14.4768
ZDBF2	1.34207	5.00285	11.5288	2.05102e-24	5.53125e-21	44.7164
NBEA	1.34186	6.01672	6.94601	4.09302e-11	1.1722e-09	14.8418
CRYAB	1.34112	6.51401	8.99718	1.04492e-16	1.83803e-14	27.379
LRRC17	1.33818	5.38507	7.56374	1.02327e-12	4.88422e-11	18.425
SOBP	1.3381	6.86955	8.01303	6.2692e-14	4.54897e-12	21.1426
MICU3	1.33193	3.71167	9.72424	7.51414e-19	3.3774e-16	32.1969
FGF7	1.33178	5.42426	6.5136	4.83032e-10	1.08706e-08	12.4499
ARHGEF26	1.33157	5.74254	6.34034	1.26236e-09	2.5501e-08	11.5205
FABP4	1.32632	5.75585	6.20767	2.60429e-09	4.82703e-08	10.8206
HMCN1	1.32491	5.37796	7.46984	1.8137e-12	8.10706e-11	17.8685
PCDHB5	1.32136	3.7188	7.16021	1.16303e-11	3.93702e-10	16.063
ANGPT1	1.32063	5.93402	8.69177	7.90025e-16	1.12135e-13	25.4054
CAP2	1.31895	6.39251	8.00441	6.61961e-14	4.73947e-12	21.0896
ABI3BP	1.31733	6.89516	5.12775	6.37071e-07	6.13598e-06	5.53005
PRKD1	1.31569	5.50054	9.07121	6.36932e-17	1.21249e-14	27.862
PRICKLE2	1.31386	5.78051	9.86511	2.83798e-19	1.43504e-16	33.1479
RNF150	1.31131	5.44612	9.58899	1.90408e-18	6.69781e-16	31.2888
CASQ2	1.31087	4.63611	7.76013	3.05171e-13	1.75728e-11	19.602
COL21A1	1.31015	5.44118	8.14393	2.73467e-14	2.28091e-12	21.9506
ZNF415	1.30948	4.4211	7.09292	1.73112e-11	5.51403e-10	15.6768
RNF217	1.30621	5.44016	9.30472	1.32119e-17	3.39335e-15	29.3974
GXYLT2	1.30462	5.71238	9.6345	1.39335e-18	5.12404e-16	31.5938
PDE3A	1.30229	6.33251	7.77193	2.83614e-13	1.65673e-11	19.6733
PTGIS	1.30002	7.14848	6.49197	5.45067e-10	1.20818e-08	12.333
CCL19	1.29989	6.68079	5.26294	3.33287e-07	3.46811e-06	6.15038
NEXN	1.29621	7.26325	6.83658	7.71517e-11	2.07719e-09	14.227
LAYN	1.29571	6.17934	9.75969	5.88401e-19	2.80027e-16	32.4357
ISM1	1.29463	3.89345	7.84488	1.80098e-13	1.11228e-11	20.1152
AOC3	1.29332	6.79031	7.30286	4.96884e-12	1.90523e-10	16.889
S1PR3	1.29204	7.15072	8.21279	1.76269e-14	1.56715e-12	22.3785
BMPR1B	1.29158	4.31089	6.5907	3.13333e-10	7.29502e-09	12.8689
C1QTNF7	1.2891	4.38455	6.9948	3.07941e-11	9.12601e-10	15.1178
LMO3	1.28886	4.55889	7.70799	4.21468e-13	2.31965e-11	19.2878
RCAN2	1.28344	7.30816	7.58967	8.73067e-13	4.26801e-11	18.5794
PFN2	1.28244	8.53663	6.22464	2.37532e-09	4.46401e-08	10.9095
PDGFRL	1.27835	5.35764	7.28694	5.46596e-12	2.06647e-10	16.7964
PDLIM3	1.27806	8.25591	7.46894	1.82372e-12	8.12937e-11	17.8631
NAP1L2	1.27803	3.66894	8.88489	2.20653e-16	3.43306e-14	26.6496
LIFR	1.2776	6.66523	6.5754	3.4153e-10	7.94007e-09	12.7855
MYLK	1.27672	10.2902	7.93101	1.05052e-13	7.08273e-12	20.64
PDE9A	1.27439	5.07142	10.2389	2.09002e-20	1.61041e-17	35.6964
PPP1R14A	1.27438	5.65008	8.39689	5.3987e-15	5.90246e-13	23.5316
EFEMP1	1.27166	8.43415	6.02959	6.77527e-09	1.13959e-07	9.89744
ZSCAN18	1.27027	6.36819	7.61907	7.2895e-13	3.65174e-11	18.7548
GJC1	1.2683	6.72801	8.49101	2.93346e-15	3.51602e-13	24.1262
RBMS3	1.26799	6.47759	8.00563	6.56878e-14	4.72398e-12	21.0971
FAXC	1.25771	4.29849	7.28243	5.61572e-12	2.10342e-10	16.7701
FILIP1	1.25697	5.11148	7.13651	1.33828e-11	4.41033e-10	15.9267
CDH19	1.25642	3.91708	8.28678	1.09731e-14	1.05688e-12	22.8403
CPXM2	1.2483	6.42532	8.13337	2.92481e-14	2.40235e-12	21.8852
MPPED2	1.24575	3.81117	8.06473	4.52125e-14	3.4705e-12	21.4609
SBSPON	1.24493	4.95271	5.90593	1.30168e-08	2.00594e-07	9.26769
PEG10	1.24332	5.7775	4.57739	7.83087e-06	5.53083e-05	3.1383
BEX4	1.23642	6.85993	6.98256	3.30762e-11	9.74875e-10	15.0485
CYBRD1	1.2337	9.09283	7.01479	2.73945e-11	8.28543e-10	15.2314
PDE1A	1.22892	5.68488	7.13947	1.31503e-11	4.34254e-10	15.9437
BNIP3	1.22678	7.98699	5.70967	3.59999e-08	4.87867e-07	8.28782
ZBTB10	1.2264	6.6307	6.92193	4.70815e-11	1.32954e-09	14.706
FRZB	1.22416	7.05457	5.98597	8.53927e-09	1.39288e-07	9.6742
PHLDB2	1.2233	8.32637	6.93448	4.37722e-11	1.24259e-09	14.7767
F13A1	1.22162	6.52709	6.45217	6.80344e-10	1.47966e-08	12.1184
RBM24	1.21919	3.96586	8.5985	1.45589e-15	1.86966e-13	24.8093
CDK14	1.21806	7.54856	8.46983	3.36603e-15	3.9756e-13	23.9921
FNDC1	1.21799	6.52328	4.46506	1.273e-05	8.41098e-05	2.67745
SLIT2	1.21766	5.4715	8.96154	1.32534e-16	2.30595e-14	27.147
SNCAIP	1.21341	6.10926	6.14688	3.61709e-09	6.50312e-08	10.5033
BICC1	1.20999	6.35931	6.76132	1.18883e-10	3.09269e-09	13.8078
APOB	1.20905	5.88949	3.20888	0.0015292	0.0051507	-1.79627
BVES	1.20784	5.287	11.6347	9.49e-25	3.07115e-21	45.4697
RGMA	1.20684	5.91579	8.92312	1.71151e-16	2.79737e-14	26.8975
PCDH9	1.20682	4.03973	9.88465	2.47844e-19	1.29366e-16	33.2803
MPDZ	1.20586	6.99138	8.9515	1.41701e-16	2.42711e-14	27.0817
CAND2	1.20246	5.21416	12.2654	9.34476e-27	7.56038e-23	49.9858
TFPI2	1.20243	6.08809	4.33945	2.16815e-05	0.000133282	2.17347
ATP8B2	1.20212	7.47991	9.6546	1.21356e-18	4.7894e-16	31.7287
NDN	1.19939	6.80719	7.51108	1.41133e-12	6.45107e-11	18.1123
PTGER3	1.1982	5.37695	8.55708	1.90798e-15	2.37484e-13	24.5456
PRKAA2	1.19672	5.28259	9.84731	3.21039e-19	1.57416e-16	33.0275
TMEM47	1.19568	8.93898	7.5104	1.41718e-12	6.45956e-11	18.1083
ARMCX2	1.19365	7.20823	7.02881	2.52351e-11	7.7482e-10	15.311
SMPX	1.19256	3.93797	4.99241	1.20376e-06	1.07199e-05	4.92175
MLLT11	1.18936	7.23658	8.18269	2.13625e-14	1.83865e-12	22.1912
FAM229B	1.18177	6.33444	9.15931	3.52553e-17	7.69638e-15	28.4393
MAGEA6	1.18087	5.74261	2.01684	0.0449143	0.0877622	-4.78819
CLGN	1.17926	3.80435	6.45764	6.5994e-10	1.44071e-08	12.1479
RGS4	1.17916	6.45795	6.8256	8.21919e-11	2.2019e-09	14.1656
PTPN13	1.17802	5.00319	9.24211	2.01767e-17	4.94666e-15	28.984
MEIS1	1.17524	7.03599	6.96384	3.68934e-11	1.06984e-09	14.9425
COL4A4	1.17243	4.81717	5.91787	1.22261e-08	1.89312e-07	9.3281
ST6GALNAC5	1.16906	5.31732	7.85043	1.73972e-13	1.0911e-11	20.1489
FXYD6	1.16797	6.56675	10.6454	1.18146e-21	1.5373e-18	38.5039
FEZ1	1.16577	6.81375	7.76516	2.95798e-13	1.71552e-11	19.6323
SALL2	1.16414	5.53853	12.4747	1.99705e-27	3.23143e-23	51.4939
EML1	1.16405	6.52342	7.89893	1.28459e-13	8.38145e-12	20.4441
ZNF542P	1.16357	5.04317	8.41167	4.90642e-15	5.51325e-13	23.6248
NEGR1	1.16273	5.32045	7.22728	7.80691e-12	2.77272e-10	16.4501
TIGD7	1.16258	4.98434	7.27083	6.0195e-12	2.23398e-10	16.7027
TGFB1I1	1.15621	8.23413	8.01533	6.17864e-14	4.50345e-12	21.1568
CHIC1	1.15501	6.06473	6.24625	2.11201e-09	4.03297e-08	11.023
NLGN4X	1.15306	4.12364	7.98262	7.59378e-14	5.2736e-12	20.9559
PPP1R1A	1.15168	4.45526	8.88806	2.16051e-16	3.3941e-14	26.6702
KCNMB1	1.15121	5.32766	7.72757	3.73403e-13	2.12748e-11	19.4056
ZNF521	1.1492	5.7294	8.25981	1.30455e-14	1.22017e-12	22.6718
FIGN	1.14877	4.6255	8.06458	4.52553e-14	3.4705e-12	21.46
SYNE1	1.14741	6.58779	8.14717	2.67892e-14	2.25426e-12	21.9707
CH25H	1.14282	6.47608	6.36169	1.12246e-09	2.28899e-08	11.6341
FBXO32	1.14199	7.6016	7.03392	2.44891e-11	7.59114e-10	15.3402
MAGEA12	1.14094	5.05488	2.49823	0.0132055	0.0316832	-3.73489
VGLL3	1.13959	5.65132	6.26879	1.86787e-09	3.63707e-08	11.1418
TNFRSF19	1.13898	6.22695	4.66087	5.42565e-06	4.03829e-05	3.48688
UBE2QL1	1.13748	4.71588	7.22278	8.0188e-12	2.82685e-10	16.4241
NUDT11	1.13516	4.64254	9.65976	1.17128e-18	4.7381e-16	31.7633
PAPLN	1.13337	6.37691	7.35021	3.73874e-12	1.50489e-10	17.1654
FAT3	1.13287	3.674	7.64355	6.27122e-13	3.19976e-11	18.9012
SMARCA1	1.13059	7.97396	7.77843	2.72395e-13	1.59696e-11	19.7125
PID1	1.13033	6.38668	6.06521	5.60436e-09	9.63699e-08	10.0805
MAGEH1	1.12941	7.5518	9.57446	2.10341e-18	7.24156e-16	31.1916
BEND5	1.1272	4.08058	10.4785	3.86073e-21	4.06643e-18	37.3467
MAGI2	1.12693	5.24599	8.04622	5.08332e-14	3.82573e-12	21.3468
DSEL	1.12673	4.34761	9.13994	4.01598e-17	8.55034e-15	28.3122
PRIMA1	1.12604	5.18148	6.39924	9.12341e-10	1.9024e-08	11.8346
CCDC69	1.12561	6.33852	8.07664	4.19282e-14	3.27749e-12	21.5344
ZNF677	1.12533	4.80386	8.47121	3.33608e-15	3.9692e-13	24.0008
DACT1	1.12408	7.08149	6.33234	1.31904e-09	2.65796e-08	11.4781
NR2F1	1.12311	6.96474	6.60976	2.81405e-10	6.63763e-09	12.973
NAV3	1.11891	4.4247	7.72231	3.85738e-13	2.18239e-11	19.374
RAI2	1.11756	6.15652	5.61328	5.88179e-08	7.51763e-07	7.81553
SLC16A7	1.11713	6.25058	6.79397	9.85896e-11	2.59817e-09	13.9893
EBF1	1.1161	6.88786	7.27445	5.89053e-12	2.19114e-10	16.7237
CPED1	1.11342	7.6636	5.97249	9.16993e-09	1.4823e-07	9.60548
ASB2	1.11337	6.09629	8.41875	4.68692e-15	5.34078e-13	23.6694
PTPRD	1.1112	4.13612	7.32902	4.24673e-12	1.67601e-10	17.0416
CYS1	1.1098	4.20665	7.58741	8.85258e-13	4.30161e-11	18.5659
WASF1	1.10966	5.73683	6.48002	5.8265e-10	1.28972e-08	12.2684
PRKAR2B	1.10956	7.44469	5.95147	1.02457e-08	1.63324e-07	9.49849
CLIP4	1.109	7.46953	6.78851	1.01727e-10	2.66783e-09	13.9589
PLSCR4	1.10829	7.22373	6.89692	5.44367e-11	1.51608e-09	14.5652
DACT3	1.10778	6.74109	9.33784	1.05559e-17	2.9149e-15	29.6165
ITGA9	1.10753	7.0868	6.87121	6.31704e-11	1.72954e-09	14.4209
CDKN1C	1.10661	7.20495	7.47133	1.79742e-12	8.07424e-11	17.8772
HOPX	1.10504	8.23538	5.61538	5.81961e-08	7.46173e-07	7.82575
BNC2	1.10494	5.43211	7.13454	1.35392e-11	4.45281e-10	15.9154
LIN28B	1.10436	3.85678	4.71488	4.26775e-06	3.25125e-05	3.71518
PLP1	1.1043	3.22816	7.69218	4.64707e-13	2.5233e-11	19.1928
AKT3	1.10377	7.52293	9.33683	1.06284e-17	2.9149e-15	29.6098
TUBB6	1.09961	9.15876	8.50057	2.7568e-15	3.32894e-13	24.1868
CDO1	1.09819	4.1018	9.00182	1.01304e-16	1.82133e-14	27.4092
SSPN	1.09618	7.58318	6.35561	1.16066e-09	2.35641e-08	11.6018
GNAL	1.09591	5.91138	8.03969	5.29733e-14	3.93193e-12	21.3066
CSRP2	1.0954	8.84381	7.81253	2.20346e-13	1.33304e-11	19.9189
MRVI1	1.09379	7.61797	7.06363	2.05688e-11	6.4626e-10	15.5095
CACNA2D1	1.09217	6.79615	5.22953	3.91587e-07	3.9901e-06	5.99594
TMTC1	1.08738	6.49197	6.89653	5.45598e-11	1.51689e-09	14.563
LONRF2	1.0873	4.25385	7.17741	1.05022e-11	3.62338e-10	16.1621
NANOS1	1.08569	4.20989	7.05477	2.16685e-11	6.75565e-10	15.4589
FNBP1	1.08502	8.65897	7.96585	8.43924e-14	5.76183e-12	20.8532
ESRRG	1.08494	5.50108	3.97607	9.47583e-05	0.000477658	0.784363
MOXD1	1.08256	6.04188	7.02317	2.6083e-11	7.93324e-10	15.279
C3	1.08203	10.2108	4.84439	2.38006e-06	1.96188e-05	4.27131
RORA	1.08167	7.67171	7.90293	1.25282e-13	8.24988e-12	20.4685
PBX3	1.08077	7.84685	8.63817	1.12296e-15	1.47729e-13	25.0625
SORBS1	1.0806	8.64574	9.37062	8.45028e-18	2.39884e-15	29.8337
THBS2	1.07973	8.1042	4.1743	4.29046e-05	0.000241307	1.52929
MAGI2-AS3	1.07791	5.6627	7.82073	2.0937e-13	1.27361e-11	19.9686
KCNT2	1.07631	3.98354	8.08613	3.94801e-14	3.11623e-12	21.593
SERPINF1	1.07558	8.32429	6.60811	2.84039e-10	6.68029e-09	12.964
TP73-AS1	1.07529	6.19637	8.78357	4.31545e-16	6.34803e-14	25.9952
LRCH2	1.07456	4.6042	9.16766	3.33307e-17	7.388e-15	28.4941
DZIP1	1.07369	5.3019	10.159	3.66031e-20	2.46781e-17	35.1488
ZCCHC24	1.06817	7.35386	7.98054	7.69399e-14	5.32036e-12	20.9432
SERPINE2	1.068	8.79016	5.53222	8.84796e-08	1.07323e-06	7.42302
CHRDL2	1.06588	5.26578	5.98119	8.75768e-09	1.4242e-07	9.64984
HSPA2	1.06507	6.82094	6.4262	7.85832e-10	1.6753e-08	11.979
HECTD2	1.06219	6.7459	8.18739	2.07306e-14	1.7938e-12	22.2205
COX7A1	1.06122	7.3147	8.30293	9.89153e-15	9.75967e-13	22.9415
MAOB	1.05976	7.53845	4.78615	3.09925e-06	2.47283e-05	4.01973
ZNF423	1.05906	5.51835	8.00807	6.46829e-14	4.67247e-12	21.1122
FRMD6	1.05697	8.18765	6.53802	4.2129e-10	9.642e-09	12.5823
COL4A5	1.05653	6.84376	4.2597	3.02222e-05	0.000177892	1.85974
ZMAT1	1.05607	4.31774	6.7211	1.49607e-10	3.82433e-09	13.5851
MCC	1.0553	6.82101	6.49484	5.36399e-10	1.1906e-08	12.3485
SVEP1	1.05366	6.381	8.65312	1.01814e-15	1.36014e-13	25.158
DTNA	1.0534	5.77957	10.1306	4.46662e-20	2.77978e-17	34.9543
GTSF1	1.05262	4.99464	4.03363	7.55115e-05	0.000392122	0.997473
LINC01116	1.04732	4.71193	8.33045	8.28718e-15	8.65129e-13	23.1139
PTX3	1.04707	4.55444	5.24261	3.67678e-07	3.78461e-06	6.05629
PCOLCE2	1.04701	4.3793	5.18415	4.86896e-07	4.84232e-06	5.78733
ACTA2	1.04355	11.0381	7.15809	1.17773e-11	3.97016e-10	16.0508
PTN	1.04315	7.06393	6.40376	8.89809e-10	1.86503e-08	11.8588
STEAP4	1.04308	6.78565	5.43052	1.46811e-07	1.67838e-06	6.9367
MXRA7	1.04214	10.0792	8.0241	5.84595e-14	4.28024e-12	21.2107
DEPDC7	1.04083	5.71878	4.04607	7.18744e-05	0.00037601	1.04385
ARL10	1.03502	5.67246	10.4216	5.77277e-21	5.1894e-18	36.9536
TWIST1	1.03453	5.74128	5.0314	1.00343e-06	9.17315e-06	5.09566
SPARCL1	1.03356	10.941	6.96748	3.61196e-11	1.05117e-09	14.9631
JAM2	1.03278	6.24076	6.64265	2.33648e-10	5.65122e-09	13.1532
FAM13C	1.03042	5.99539	6.2719	1.83646e-09	3.58021e-08	11.1581
ISL1	1.02965	6.73111	4.91047	1.75892e-06	1.5016e-05	4.55972
MYOCD	1.02907	5.6943	6.18808	2.89587e-09	5.3067e-08	10.7181
MMP16	1.02716	5.05037	7.08089	1.85826e-11	5.88424e-10	15.608
CNTN1	1.02546	4.15352	6.99641	3.05059e-11	9.09054e-10	15.127
SORBS2	1.02414	7.45718	4.4217	1.53188e-05	9.91101e-05	2.50211
CLDN11	1.02344	5.88174	6.30929	1.49685e-09	2.97549e-08	11.3558
PLAGL1	1.02299	7.38452	6.63531	2.43572e-10	5.86494e-09	13.1129
FLNC	1.02267	7.01043	8.19732	1.94581e-14	1.69275e-12	22.2822
MAP2	1.02249	5.76282	5.77241	2.60726e-08	3.68455e-07	8.59841
ROR2	1.0224	4.68467	10.4235	5.69617e-21	5.1894e-18	36.9666
KCNJ8	1.02166	6.29788	7.46685	1.84704e-12	8.18821e-11	17.8508
INMT	1.02138	5.36722	8.31902	8.91972e-15	8.9646e-13	23.0422
LTBP1	1.0211	8.95977	6.38077	1.01035e-09	2.08688e-08	11.7359
GPR155	1.02079	5.92488	6.1948	2.79236e-09	5.1403e-08	10.7532
RGN	1.01939	5.48101	5.07769	8.07309e-07	7.55091e-06	5.30354
SAMD4A	1.01821	7.43699	7.91195	1.18394e-13	7.85134e-12	20.5236
PDK4	1.01737	8.30246	4.76263	3.4458e-06	2.70138e-05	3.91879
GREM2	1.01728	3.77939	7.34884	3.76954e-12	1.51352e-10	17.1574
ITIH5	1.0169	6.27494	7.22368	7.97579e-12	2.81782e-10	16.4293
GPX7	1.01583	6.32167	7.23398	7.50093e-12	2.67931e-10	16.4889
CSGALNACT1	1.01495	7.92597	6.51282	4.85152e-10	1.09031e-08	12.4457
RDX	1.01386	8.98504	6.91736	4.83505e-11	1.363e-09	14.6802
SCG5	1.01377	6.86966	4.61645	6.59956e-06	4.78076e-05	3.30075
ZNF595	1.01272	4.42116	4.31281	2.42377e-05	0.000146395	2.06813
KIT	1.01091	7.51212	4.92169	1.67037e-06	1.43691e-05	4.609
DIXDC1	1.01074	7.17143	7.23575	7.42216e-12	2.65703e-10	16.4992
UBE2E2	1.00953	7.9255	7.76824	2.90183e-13	1.68901e-11	19.651
MFAP4	1.00869	6.32473	7.2557	6.58902e-12	2.43418e-10	16.6148
NRP2	1.00857	6.39821	8.26025	1.30086e-14	1.22017e-12	22.6745
C1S	1.00594	10.4229	6.6429	2.33329e-10	5.65122e-09	13.1545
TYRP1	1.00432	5.88526	3.87033	0.000142852	0.000678056	0.399839
PBX1	1.00342	8.64514	7.03108	2.49007e-11	7.68929e-10	15.324
POPDC3	1.0032	3.93674	6.04002	6.40956e-09	1.08828e-07	9.95099
NXN	1.003	8.89674	6.25399	2.02484e-09	3.90511e-08	11.0638
IL33	1.00157	7.03076	3.76298	0.000214819	0.000962879	0.0187119
CFH	0.998557	7.90593	5.03582	9.82863e-07	9.01571e-06	5.11545
IL17RD	0.997894	5.54941	5.83379	1.89711e-08	2.81129e-07	8.90468
MFAP5	0.996651	6.25048	4.51185	1.0409e-05	7.06493e-05	2.86826
ZNF704	0.996087	7.22553	5.36495	2.02774e-07	2.22446e-06	6.6268
MMP2	0.993607	8.46737	6.03868	6.45548e-09	1.09493e-07	9.9441
KLHL13	0.990484	5.58517	4.13656	5.00035e-05	0.000274088	1.38509
CACHD1	0.988931	6.9667	5.24701	3.59953e-07	3.72167e-06	6.07663
C1QTNF2	0.988496	4.41361	8.81993	3.3936e-16	5.18036e-14	26.2297
PRRX1	0.988009	7.64146	4.61175	6.73707e-06	4.86663e-05	3.28117
BOC	0.983403	6.52906	8.62926	1.19046e-15	1.55346e-13	25.0056
DPT	0.982723	5.74754	6.15423	3.47659e-09	6.27142e-08	10.5415
CTHRC1	0.98103	9.88989	5.00607	1.12952e-06	1.01424e-05	4.98257
CLU	0.976594	8.13444	4.14134	4.90472e-05	0.000269814	1.40327
PCDH7	0.973678	7.5972	3.83676	0.00016245	0.00075971	0.279628
SDC2	0.971854	8.58732	7.63732	6.51635e-13	3.29503e-11	18.8639
CNKSR2	0.969179	3.36142	9.12765	4.36176e-17	9.04842e-15	28.2316
CCDC8	0.967672	4.71418	11.1037	4.44554e-23	7.99258e-20	41.7097
KANK4	0.9649	4.43803	5.24708	3.59819e-07	3.72167e-06	6.07699
MYOT	0.96481	3.0846	7.92316	1.10359e-13	7.4096e-12	20.592
SMARCD3	0.964728	5.38665	10.862	2.51869e-22	4.07549e-19	40.0144
LRRN1	0.964499	4.16465	3.68152	0.000291039	0.00124554	-0.264211
ATP1A2	0.963717	4.01197	7.21066	8.61902e-12	3.01316e-10	16.354
TTC28	0.961369	6.45082	8.32529	8.56692e-15	8.82938e-13	23.0816
FBLN5	0.961015	6.16164	6.84788	7.22866e-11	1.96253e-09	14.2901
COL8A2	0.960829	5.66434	8.08743	3.91563e-14	3.10583e-12	21.601
ELOVL4	0.960377	3.88217	10.0135	1.01173e-19	5.45695e-17	34.1555
ENPP5	0.959924	4.79021	3.72457	0.000248045	0.00108799	-0.115362
DNAJC6	0.959909	5.08491	4.33922	2.17027e-05	0.000133282	2.17254
CDC42EP3	0.959783	7.54498	6.89767	5.41994e-11	1.51207e-09	14.5694
ASPN	0.959781	9.51187	4.20029	3.85871e-05	0.000219929	1.62925
TSPAN2	0.958772	6.71452	5.07123	8.32265e-07	7.74849e-06	5.27443
SESN3	0.958772	7.46683	6.52749	4.46902e-10	1.01421e-08	12.5252
TSPAN18	0.956838	5.77792	8.09877	3.64371e-14	2.90438e-12	21.6711
VLDLR	0.955722	5.08247	4.71504	4.26463e-06	3.2504e-05	3.71588
RBP7	0.955688	5.84221	7.99914	6.84337e-14	4.87809e-12	21.0573
MKX	0.955583	3.8025	7.06492	2.0414e-11	6.42644e-10	15.5168
TTC7B	0.953205	5.74869	7.66623	5.45373e-13	2.87449e-11	19.0371
LINC01140	0.95154	4.75074	7.84545	1.79464e-13	1.11228e-11	20.1186
KCTD15	0.949212	6.67959	6.34751	1.21357e-09	2.45459e-08	11.5586
EFEMP2	0.945932	7.19408	8.23635	1.51614e-14	1.38603e-12	22.5253
SLC16A4	0.945891	5.85923	4.68586	4.85642e-06	3.65157e-05	3.59227
SLC24A3	0.945324	6.63111	6.05994	5.76405e-09	9.85921e-08	10.0534
CNTN4	0.944089	5.80572	5.63324	5.31569e-08	6.92537e-07	7.91285
PRICKLE1	0.943853	6.45831	7.32354	4.38886e-12	1.71536e-10	17.0096
DIRAS3	0.943716	4.72595	5.93535	1.11534e-08	1.75557e-07	9.41664
GNAI1	0.942265	7.4695	5.54405	8.33824e-08	1.02252e-06	7.48004
DSCR8	0.94118	4.37333	3.10201	0.002171	0.00693016	-2.11625
FGF2	0.941056	4.75756	7.42549	2.37342e-12	1.02411e-10	17.607
SVIL	0.939486	8.39075	7.38291	3.07003e-12	1.28031e-10	17.3569
MAN1C1	0.938916	6.29752	6.96434	3.67853e-11	1.06862e-09	14.9454
KLF12	0.937711	6.95161	6.56957	3.52903e-10	8.18098e-09	12.7538
LDOC1	0.936877	5.95768	8.8137	3.53635e-16	5.34782e-14	26.1895
GPC6	0.93622	7.61712	5.82552	1.98043e-08	2.90793e-07	8.86327
RHOBTB3	0.936182	8.86483	5.48387	1.12658e-07	1.32095e-06	7.19095
PTPRS	0.934346	6.1333	6.73949	1.34691e-10	3.48152e-09	13.6868
OLFML3	0.934047	7.2059	6.18698	2.91305e-09	5.33213e-08	10.7124
NR3C1	0.931617	8.96722	8.5083	2.62164e-15	3.19426e-13	24.2358
FIBIN	0.927608	7.29052	5.48307	1.13109e-07	1.32528e-06	7.18711
SSBP2	0.927173	6.60127	5.65359	4.79353e-08	6.3009e-07	8.0123
C1QTNF3	0.926955	6.10381	7.69733	4.50169e-13	2.45259e-11	19.2237
TUBB2B	0.925027	4.66023	3.74329	0.000231292	0.00102339	-0.0501855
FSTL1	0.924695	10.4583	7.7217	3.872e-13	2.18303e-11	19.3703
KANK2	0.923797	8.47097	8.39723	5.38665e-15	5.90246e-13	23.5338
HLF	0.923032	4.5952	7.00189	2.95432e-11	8.81991e-10	15.1581
TMEM45A	0.922785	8.31717	5.29119	2.90634e-07	3.06968e-06	6.28162
SCG2	0.922369	4.56175	4.34721	2.09868e-05	0.000129837	2.20426
TRIM6	0.922322	5.16353	6.81332	8.82122e-11	2.35538e-09	14.0971
SYT11	0.92191	5.58431	8.36455	6.65193e-15	7.08125e-13	23.3281
CBX6	0.921905	7.80156	8.7691	4.74777e-16	6.92105e-14	25.9021
FOXF1	0.921858	8.08361	5.86202	1.63772e-08	2.47201e-07	9.04635
LSAMP	0.921777	5.8657	5.85168	1.72845e-08	2.60168e-07	8.99439
IGF1	0.921604	6.24493	6.9474	4.06008e-11	1.16689e-09	14.8496
ECM2	0.919601	7.21807	5.81555	2.08558e-08	3.03478e-07	8.81343
ERP27	0.91897	5.34762	4.62648	6.31472e-06	4.61094e-05	3.34267
SCN4B	0.918236	4.21322	6.62489	2.58354e-10	6.18407e-09	13.0558
ACTC1	0.917432	6.59228	7.01609	2.71876e-11	8.23824e-10	15.2387
GFRA1	0.917132	5.52731	6.44538	7.06483e-10	1.53033e-08	12.082
IGDCC4	0.916551	6.14372	6.24153	2.16689e-09	4.12015e-08	10.9982
ENOX1	0.916208	4.87184	9.23265	2.1508e-17	5.04378e-15	28.9217
FOXF2	0.914205	7.38608	5.31325	2.61068e-07	2.78125e-06	6.38447
C5	0.914179	5.64986	5.16264	5.39607e-07	5.29714e-06	5.68893
DCHS1	0.913119	6.85282	7.98568	7.44894e-14	5.19532e-12	20.9747
MAP9	0.912934	6.85736	4.72055	4.16102e-06	3.18192e-05	3.73928
PLAC9	0.911559	5.52596	7.01325	2.76439e-11	8.34525e-10	15.2226
FBLN2	0.911027	6.28369	7.35254	3.68648e-12	1.49127e-10	17.1791
TMEM178A	0.910866	4.09128	6.84287	7.44047e-11	2.01136e-09	14.2621
ACSS3	0.910813	4.53031	7.25426	6.64601e-12	2.43863e-10	16.6065
DCBLD2	0.90731	7.04374	5.93058	1.14363e-08	1.78966e-07	9.39249
BHMT2	0.907188	4.52364	9.23683	2.09095e-17	4.98349e-15	28.9492
PKD2	0.906949	7.24811	7.80643	2.2887e-13	1.37161e-11	19.882
CEP112	0.906206	5.90111	8.07088	4.34858e-14	3.38291e-12	21.4988
PTCHD1	0.905556	3.39795	6.66472	2.06175e-10	5.1011e-09	13.2743
FAM171B	0.903826	7.07644	6.04339	6.29576e-09	1.07008e-07	9.96827
GSPT2	0.903178	6.5833	4.30052	2.55127e-05	0.000153465	2.0197
COL10A1	0.90285	7.28319	2.94442	0.00357917	0.0105659	-2.56995
CAV1	0.902286	9.82242	7.0123	2.77967e-11	8.37577e-10	15.2172
NUAK1	0.902039	7.5074	7.59785	8.30336e-13	4.09624e-11	18.6282
POPDC2	0.901312	4.22668	8.31994	8.86675e-15	8.9646e-13	23.048
FBN1	0.90115	9.02794	5.60973	5.98833e-08	7.62369e-07	7.79827
FBXL7	0.900604	5.70126	7.66798	5.39524e-13	2.86231e-11	19.0476
IRAK3	0.900369	6.083	4.57791	7.81315e-06	5.52073e-05	3.14045
FN1	0.89776	11.5105	4.69353	4.69358e-06	3.5423e-05	3.62471
C1R	0.897754	8.95395	6.18485	2.94686e-09	5.38184e-08	10.7012
PKIG	0.897564	8.73265	8.43063	4.33992e-15	5.01602e-13	23.7444
RNF180	0.897279	3.47948	8.72784	6.23143e-16	8.92307e-14	25.6369
GLIS2	0.895369	7.0853	6.84275	7.4458e-11	2.01136e-09	14.2614
ITGA1	0.894952	7.59451	7.30781	4.82328e-12	1.86266e-10	16.9179
AEBP1	0.894883	8.15728	5.99378	8.19325e-09	1.34321e-07	9.71411
GFPT2	0.894597	5.40238	6.2979	1.59315e-09	3.14758e-08	11.2955
RECK	0.893025	6.56563	7.90275	1.25423e-13	8.24988e-12	20.4674
STMN2	0.892883	4.57541	5.14167	5.96308e-07	5.80751e-06	5.59331
TCF4	0.891224	9.78051	7.36561	3.40754e-12	1.38885e-10	17.2555
GNB4	0.890788	9.36074	6.95773	3.82299e-11	1.10267e-09	14.908
TIMP3	0.889075	8.65999	5.27828	3.09427e-07	3.24697e-06	6.22157
ACKR1	0.888646	6.19844	4.96129	1.391e-06	1.21928e-05	4.7837
CNRIP1	0.888635	7.47986	6.60771	2.84679e-10	6.68561e-09	12.9618
SGCD	0.888045	5.89257	6.1547	3.46779e-09	6.26646e-08	10.544
CTNNA3	0.887169	3.40009	6.2174	2.47053e-09	4.6108e-08	10.8715
PPP1R12B	0.887153	7.62283	5.50155	1.03148e-07	1.22749e-06	7.27566
PODN	0.886988	5.6705	7.88601	1.39278e-13	8.97873e-12	20.3654
RTN1	0.88695	5.70031	5.50899	9.93885e-08	1.18866e-06	7.31132
AUTS2	0.886641	7.76682	4.87103	2.10762e-06	1.75791e-05	4.38721
GLT8D2	0.886335	7.19354	5.38791	1.81154e-07	2.01461e-06	6.73496
APCDD1	0.885717	6.82779	4.02448	7.82995e-05	0.000405299	0.963422
TGFB2	0.885415	6.42317	6.82728	8.14012e-11	2.18796e-09	14.175
DNAJB5	0.88443	5.63858	9.44487	5.09909e-18	1.47337e-15	30.3269
QKI	0.883216	9.45959	7.84623	1.78589e-13	1.11144e-11	20.1234
PDE7B	0.883158	6.2817	7.01093	2.80211e-11	8.42769e-10	15.2094
ZNF404	0.882454	3.45335	6.88622	5.79175e-11	1.59925e-09	14.5051
CKB	0.881392	7.57725	5.2286	3.93358e-07	4.00461e-06	5.99162
ID4	0.880955	7.68339	4.79893	2.92542e-06	2.35152e-05	4.07471
TUBA1A	0.879094	10.7845	8.23244	1.55452e-14	1.41313e-12	22.5009
TIMP2	0.877499	10.161	7.0294	2.51475e-11	7.73598e-10	15.3144
FLNA	0.877374	7.03819	8.14675	2.68597e-14	2.25426e-12	21.9681
ANGPTL2	0.877372	7.80995	5.89787	1.35781e-08	2.08648e-07	9.227
LRRN4CL	0.876712	5.19828	7.17115	1.08998e-11	3.72874e-10	16.126
IGFBP5	0.875302	10.4572	4.9411	1.52726e-06	1.32885e-05	4.69449
DEFA5	0.873831	5.04046	2.02336	0.0442326	0.0867549	-4.77537
ZNF256	0.873251	3.92807	5.56395	7.54459e-08	9.36189e-07	7.57617
TPST1	0.873059	7.13071	8.2437	1.44642e-14	1.3298e-12	22.5712
PGR	0.872076	3.9355	8.06579	4.49103e-14	3.4705e-12	21.4675
CSRNP3	0.872068	4.34627	7.04896	2.24206e-11	6.97667e-10	15.4258
ADCY2	0.871699	5.36648	7.36728	3.37347e-12	1.38193e-10	17.2653
PNMA2	0.87069	6.53649	3.61363	0.000373372	0.00153572	-0.495808
C11orf96	0.8701	9.98623	6.37088	1.06699e-09	2.19098e-08	11.6831
SACS	0.870013	7.23666	5.80053	2.25448e-08	3.24265e-07	8.73842
TSHZ3	0.868795	5.94733	7.44086	2.16242e-12	9.41998e-11	17.6975
NREP	0.868347	8.60449	6.4487	6.93568e-10	1.50592e-08	12.0998
CACNB2	0.867357	5.22396	7.3435	3.89263e-12	1.5514e-10	17.1262
BEND6	0.866334	3.58053	7.99329	7.10045e-14	4.99532e-12	21.0214
RAMP1	0.866094	7.71067	4.95524	1.43057e-06	1.24989e-05	4.75692
CTAG2	0.865705	4.44294	3.80538	0.000183046	0.000840402	0.168105
UST	0.865272	6.19195	4.04127	7.32573e-05	0.00038201	1.02594
ROBO1	0.863371	8.71702	6.00107	7.88306e-09	1.2963e-07	9.75134
BBS10	0.863151	6.6929	7.15825	1.17662e-11	3.97016e-10	16.0517
CALD1	0.861515	11.3722	7.58836	8.80106e-13	4.28946e-11	18.5716
CCL2	0.861178	8.67987	4.66966	5.21836e-06	3.89835e-05	3.52392
GLRB	0.860998	4.0973	8.11736	3.23801e-14	2.63288e-12	21.7861
TDRP	0.860219	4.64999	6.88065	5.98127e-11	1.64597e-09	14.4738
BARX1	0.860056	4.56852	8.14109	2.7845e-14	2.31056e-12	21.9331
PRKG1	0.856742	7.4812	6.45745	6.60654e-10	1.44071e-08	12.1469
ADARB1	0.85519	6.43135	9.07901	6.04481e-17	1.1907e-14	27.9131
FBXO17	0.85511	5.3064	8.66343	9.51545e-16	1.29386e-13	25.224
NFASC	0.854966	5.31358	7.97871	7.7832e-14	5.35915e-12	20.932
ANKDD1A	0.854359	4.62202	11.2275	1.81974e-23	3.68064e-20	42.5827
CR2	0.854271	5.65952	3.92276	0.000116671	0.000571383	0.589365
OLFML1	0.852267	6.41571	6.98853	3.19423e-11	9.44897e-10	15.0823
CDH11	0.851657	8.92367	5.55827	7.76353e-08	9.61145e-07	7.54868
PTPRM	0.851523	7.87312	7.66224	5.58947e-13	2.92963e-11	19.0132
SLC10A4	0.851422	2.72168	8.678	8.64759e-16	1.19595e-13	25.3173
LAMA2	0.85113	6.43933	7.53557	1.21548e-12	5.63542e-11	18.2576
FHOD3	0.851108	4.3577	6.99483	3.07889e-11	9.12601e-10	15.118
RUNDC3B	0.851095	5.34124	4.89463	1.89167e-06	1.60006e-05	4.49031
PENK	0.84943	4.90913	7.23778	7.33287e-12	2.64261e-10	16.5109
DAAM2	0.848439	5.6732	8.40075	5.26565e-15	5.87611e-13	23.5559
SHE	0.848128	6.88134	7.52221	1.31873e-12	6.04487e-11	18.1783
PI15	0.846231	6.88375	2.80561	0.00546726	0.0151275	-2.95146
ZNF512B	0.845962	5.73171	5.39809	1.72297e-07	1.92803e-06	6.78307
ZNF385B	0.844059	4.29321	7.37002	3.31817e-12	1.36273e-10	17.2813
TBCEL	0.842814	7.06903	7.61681	7.39134e-13	3.67681e-11	18.7414
C20orf194	0.842798	7.38192	6.76034	1.19555e-10	3.10518e-09	13.8024
TCEAL3	0.840659	7.96334	6.70524	1.63755e-10	4.15317e-09	13.4975
ANTXR1	0.838633	9.31351	5.39617	1.7394e-07	1.94508e-06	6.77396
NALCN	0.838605	4.10748	8.59549	1.48475e-15	1.89171e-13	24.7901
MATN3	0.838529	3.29345	6.01206	7.43676e-09	1.23546e-07	9.80756
IL1R1	0.835263	8.97091	6.7922	9.95936e-11	2.61611e-09	13.9794
OLFM1	0.835041	6.34216	4.47932	1.19742e-05	7.9669e-05	2.73545
EFHD1	0.83464	6.24759	7.33187	4.1746e-12	1.65157e-10	17.0582
ZNF667	0.832577	4.04416	9.61321	1.61258e-18	5.79848e-16	31.4511
FGFR1	0.829711	7.02388	9.68381	9.92695e-19	4.22705e-16	31.9249
MORN5	0.829465	3.9198	7.24206	7.14826e-12	2.58761e-10	16.5357
TWIST2	0.829367	4.60201	6.24927	2.07754e-09	3.98302e-08	11.0389
ZNF75A	0.829067	7.7778	6.49587	5.33333e-10	1.18542e-08	12.354
RAB31	0.828936	9.67175	6.13971	3.75932e-09	6.71408e-08	10.466
SH3BGR	0.828852	5.67979	7.15365	1.20911e-11	4.05905e-10	16.0253
NR2F1-AS1	0.828457	5.5363	7.85054	1.73851e-13	1.0911e-11	20.1496
BHLHE22	0.82819	5.40564	5.95365	1.01285e-08	1.62168e-07	9.50959
TCF7L1	0.827568	5.2079	9.5624	2.28454e-18	7.70127e-16	31.1109
ISLR	0.827524	5.84533	5.84248	1.81324e-08	2.70914e-07	8.94825
AMPH	0.827104	4.43943	8.28223	1.12981e-14	1.08174e-12	22.8119
HS6ST2	0.826907	4.34152	2.918	0.00388449	0.011315	-2.64389
TTLL7	0.825219	5.16947	6.65241	2.21089e-10	5.40345e-09	13.2067
RAB23	0.822877	9.16715	7.14058	1.30639e-11	4.33526e-10	15.9501
PHC1	0.82212	6.37687	9.1247	4.44896e-17	9.11249e-15	28.2122
TSPAN7	0.822101	6.16078	4.21938	3.56832e-05	0.000205185	1.70302
MARK1	0.821499	5.11295	4.77236	3.29811e-06	2.60742e-05	3.9605
RAB9B	0.821271	5.19009	7.44818	2.06861e-12	9.07107e-11	17.7406
EPDR1	0.820489	7.47683	4.04016	7.35801e-05	0.000383199	1.02181
LDB2	0.819903	7.2997	6.09217	4.85225e-09	8.47887e-08	10.2196
TRIM71	0.819718	3.69731	4.6283	6.26433e-06	4.57858e-05	3.35028
DPY19L2	0.816488	3.66961	10.4727	4.02094e-21	4.06643e-18	37.307
ZKSCAN7	0.816057	5.07217	7.5223	1.31799e-12	6.04487e-11	18.1789
KCNE4	0.815877	5.58187	5.36463	2.03095e-07	2.22647e-06	6.62528
HSPB7	0.815715	4.6729	7.36617	3.39601e-12	1.38765e-10	17.2588
OBSL1	0.81449	5.65307	8.2131	1.75917e-14	1.56715e-12	22.3804
MCOLN3	0.813804	5.58943	3.9387	0.000109658	0.00054163	0.647443
ZC2HC1A	0.813711	7.14221	7.09134	1.74733e-11	5.55474e-10	15.6678
EDNRA	0.81284	8.03489	5.514	9.693e-08	1.16352e-06	7.33538
NAV2	0.812601	7.69559	5.68296	4.12701e-08	5.53265e-07	8.15634
MFAP2	0.81197	7.00142	5.57938	6.98061e-08	8.74928e-07	7.65085
MS4A1	0.811851	6.48671	2.64517	0.0087475	0.0223811	-3.37101
VANGL2	0.810578	5.34323	3.96584	9.86331e-05	0.000495493	0.746775
COL2A1	0.809222	3.83327	5.62378	5.57699e-08	7.22508e-07	7.8667
RBP4	0.808506	6.74516	2.49001	0.0135061	0.0322931	-3.75467
SHISA3	0.806701	3.58784	4.23959	3.28377e-05	0.000190926	1.78141
TGFBR3	0.806051	7.87227	4.55135	8.77164e-06	6.08375e-05	3.03062
SEMA6D	0.805372	6.08817	4.50119	1.0899e-05	7.35126e-05	2.82464
DCN	0.805359	11.7458	5.32363	2.48185e-07	2.66305e-06	6.43299
LAMC1	0.805332	9.99071	8.2754	1.18044e-14	1.12357e-12	22.7692
CX3CR1	0.80523	5.39455	4.63716	6.02461e-06	4.44119e-05	3.38736
CTSK	0.804907	9.53226	5.10767	7.0071e-07	6.66952e-06	5.43896
EPB41L3	0.804747	6.87444	4.46736	1.26048e-05	8.33845e-05	2.68682
FAM126A	0.80289	8.32245	5.67097	4.38735e-08	5.82855e-07	8.09748
SERPING1	0.802751	8.19071	5.01289	1.09413e-06	9.8685e-06	5.01298
ZBTB20	0.802435	8.17739	6.49851	5.25541e-10	1.17132e-08	12.3683
DENND5A	0.802224	7.94572	7.52992	1.25811e-12	5.79986e-11	18.2241
FAT4	0.801753	6.31815	5.11695	6.70558e-07	6.4203e-06	5.48104
GEM	0.80168	8.87512	5.45135	1.32418e-07	1.53156e-06	7.03576
ANO5	0.801613	5.52426	3.79307	0.000191777	0.000873385	0.124598
HTR2A	0.801232	4.66068	7.31906	4.50864e-12	1.7495e-10	16.9834
WNT2B	0.800104	5.92794	4.04417	7.24169e-05	0.000378481	1.03678
WWTR1	0.799627	9.57555	5.77208	2.61168e-08	3.68619e-07	8.59678
FGB	0.797777	4.63493	2.85607	0.0046954	0.0132849	-2.81474
PKIA	0.797626	5.64656	7.46822	1.83165e-12	8.1423e-11	17.8589
NR1H4	0.797576	4.12277	3.99726	8.71861e-05	0.00044616	0.862503
MBNL1-AS1	0.796342	6.36877	7.14332	1.28542e-11	4.28854e-10	15.9658
PCP4	0.795804	4.49482	3.6736	0.000299674	0.00127808	-0.291418
KLHL29	0.795523	6.34223	5.05129	9.14062e-07	8.45651e-06	5.18481
TCF21	0.794674	5.82362	5.16255	5.3983e-07	5.29714e-06	5.68854
FAM20C	0.793845	7.77676	6.79865	9.59718e-11	2.53745e-09	14.0154
ITGA7	0.793621	5.73794	8.41641	4.75845e-15	5.38437e-13	23.6546
AFF3	0.793108	4.51177	6.54441	4.06464e-10	9.31585e-09	12.617
CSRP1	0.79246	9.27639	7.08558	1.80765e-11	5.73523e-10	15.6348
KLHL5	0.788891	8.8838	6.85985	6.74597e-11	1.84075e-09	14.3572
FGG	0.788734	4.04049	3.16945	0.00174211	0.00574584	-1.91547
MCAM	0.787322	8.30727	6.62914	2.52217e-10	6.05509e-09	13.0791
NRN1	0.784557	5.82761	4.12508	5.23767e-05	0.000285356	1.34144
SERTAD4	0.784043	6.09546	4.08381	6.18276e-05	0.000330067	1.18537
PTHLH	0.78229	3.71467	6.40237	8.96702e-10	1.87704e-08	11.8513
MYRIP	0.781905	4.77209	3.94981	0.000105009	0.000522976	0.688047
EPM2AIP1	0.781585	8.5755	5.40477	1.66721e-07	1.88388e-06	6.81464
ADAMTS8	0.781555	5.37172	6.94669	4.07698e-11	1.16968e-09	14.8456
FMO2	0.781483	5.89813	3.98388	9.18974e-05	0.000465995	0.813121
CELF2	0.780473	8.5907	5.36993	1.97884e-07	2.17672e-06	6.65022
DLC1	0.779838	8.0259	6.73541	1.37872e-10	3.5527e-09	13.6642
ADAMTS3	0.779736	4.61982	6.10425	4.54806e-09	7.99914e-08	10.2821
C3orf80	0.779633	4.31413	5.58802	6.68302e-08	8.40271e-07	7.69274
FAM117A	0.779614	7.22517	7.63619	6.56167e-13	3.30761e-11	18.8572
CAB39L	0.776862	6.77222	4.8685	2.13213e-06	1.77744e-05	4.37618
TIAM1	0.776205	6.27355	5.39921	1.71348e-07	1.92141e-06	6.78836
APOA1	0.775448	4.94396	3.48118	0.000600771	0.00233064	-0.936597
THBS1	0.775163	9.58588	5.26424	3.31192e-07	3.44854e-06	6.15642
PDZD2	0.773547	6.227	4.98919	1.22199e-06	1.08703e-05	4.9074
CEP85L	0.771909	7.31625	5.71484	3.50581e-08	4.77907e-07	8.31333
FREM2	0.771495	4.22622	2.98869	0.00311654	0.00939079	-2.4447
FAM162B	0.770745	5.82028	6.13894	3.77486e-09	6.73441e-08	10.4621
C3orf14	0.769537	7.08957	3.7819	0.000200043	0.00090568	0.0852039
WIF1	0.76652	3.5918	3.33107	0.0010129	0.00363328	-1.41834
LIMCH1	0.764435	6.75249	4.77447	3.26693e-06	2.59136e-05	3.96955
ERG	0.763012	5.66335	6.19281	2.82267e-09	5.1843e-08	10.7428
SUSD5	0.762986	3.00633	9.04796	7.44241e-17	1.3842e-14	27.7101
KCNN2	0.762961	4.44973	6.98788	3.2065e-11	9.46795e-10	15.0786
PLOD2	0.762674	9.40169	5.6603	4.63258e-08	6.12417e-07	8.04516
SATB1	0.762586	8.15746	5.88973	1.41692e-08	2.17011e-07	9.18592
EBF2	0.762045	3.79693	6.16319	3.3126e-09	6.00238e-08	10.5882
SPAG16	0.761443	7.14022	3.2768	0.00121804	0.0042449	-1.58777
HSPA12A	0.760619	5.0164	7.24519	7.01587e-12	2.55184e-10	16.5539
FMOD	0.758395	7.79415	4.28467	2.72506e-05	0.00016241	1.95746
STXBP1	0.758388	7.11213	4.15306	4.67713e-05	0.000258826	1.44801
CHL1	0.757807	5.35088	3.90692	0.000124055	0.000602261	0.531888
ADAMTS1	0.757792	8.54648	4.95508	1.43164e-06	1.25015e-05	4.75621
NKX3-2	0.75763	4.23975	6.25795	1.98163e-09	3.8447e-08	11.0846
RBMS1	0.756531	10.4415	7.38086	3.10817e-12	1.28957e-10	17.3449
PPP2R3A	0.755638	6.87347	6.47163	6.10525e-10	1.34042e-08	12.2232
MEIS3P1	0.755361	6.59614	4.81654	2.70115e-06	2.19295e-05	4.1507
RGS5	0.753566	10.3564	4.5422	9.12702e-06	6.29247e-05	2.99293
MAGEA1	0.753392	4.30258	3.00709	0.002941	0.00893676	-2.39215
PDE5A	0.752525	7.81208	4.777	3.22987e-06	2.56818e-05	3.98041
FAM110B	0.752023	5.34263	7.66924	5.35359e-13	2.84955e-11	19.0551
CC2D2A	0.751733	5.70968	6.94461	4.12669e-11	1.17975e-09	14.8338
JAZF1	0.751544	7.37671	6.61529	2.7275e-10	6.45228e-09	13.0033
RYR3	0.75111	3.08329	8.32757	8.44194e-15	8.75635e-13	23.0959
PDGFC	0.75101	8.95488	5.53931	8.53895e-08	1.04197e-06	7.45718
KATNAL1	0.750369	6.56289	7.40546	2.67911e-12	1.12893e-10	17.4893
SV2A	0.749749	4.67889	8.68464	8.27912e-16	1.15749e-13	25.3597
THSD7A	0.749214	4.89162	5.76993	2.64082e-08	3.71575e-07	8.5861
ARMCX4	0.748599	5.13216	6.53695	4.23832e-10	9.68648e-09	12.5765
LY6K	0.748075	5.32269	2.81241	0.0053569	0.0148654	-2.93317
LIX1L	0.747046	7.98217	7.18825	9.84758e-12	3.41939e-10	16.2246
SYNPO	0.746912	7.03998	6.90769	5.11414e-11	1.43169e-09	14.6257
LPAR1	0.746359	7.08458	5.73629	3.14038e-08	4.33941e-07	8.41929
POTEM	0.746176	3.90075	4.8642	2.17447e-06	1.8118e-05	4.35743
HSD17B6	0.745943	5.36506	4.71807	4.20733e-06	3.21126e-05	3.72875
FILIP1L	0.745777	9.07186	5.80171	2.24074e-08	3.2315e-07	8.74431
AR	0.745757	4.70546	7.67369	5.20873e-13	2.79081e-11	19.0818
DTX3	0.743528	6.35583	9.54971	2.49191e-18	8.06432e-16	31.0261
PCOLCE	0.743381	7.62371	5.28604	2.97997e-07	3.13925e-06	6.25764
KIF5C	0.743175	5.52824	5.93338	1.12692e-08	1.77036e-07	9.40668
RNF144A	0.742762	6.32239	6.0908	4.88785e-09	8.52266e-08	10.2126
PTBP2	0.741956	7.6667	7.56184	1.03525e-12	4.92559e-11	18.4137
MAF	0.741726	8.39841	5.86525	1.61037e-08	2.43527e-07	9.06258
STOX2	0.74142	5.96933	6.57087	3.50338e-10	8.13317e-09	12.7609
CCDC88A	0.740993	6.62481	6.19731	2.75475e-09	5.07683e-08	10.7663
TMOD2	0.740406	5.14755	6.23953	2.19064e-09	4.15067e-08	10.9877
CHRNA3	0.740351	5.62592	6.71086	1.58595e-10	4.03362e-09	13.5285
GPAT2	0.740192	5.91894	3.89416	0.000130328	0.000627562	0.485703
SYT1	0.740174	4.88919	3.21396	0.00150356	0.00508299	-1.78079
SCRN1	0.739858	8.00344	4.2945	2.61595e-05	0.000156831	1.99605
FMO1	0.739401	5.37895	3.80517	0.00018319	0.00084067	0.167368
TPTE	0.738894	2.80508	5.24027	3.71846e-07	3.82507e-06	6.04549
ANXA6	0.738649	7.9472	6.55399	3.85201e-10	8.8915e-09	12.669
EMCN	0.738563	7.31261	5.73384	3.18025e-08	4.39075e-07	8.40714
KCNH2	0.738395	6.67481	6.51564	4.77547e-10	1.07771e-08	12.461
ADAMTSL3	0.738234	5.36181	7.30711	4.84374e-12	1.86611e-10	16.9138
C12orf56	0.738026	4.05527	3.3846	0.000842476	0.00309961	-1.24874
CCDC146	0.737359	5.61345	4.98667	1.23636e-06	1.098e-05	4.89624
ZEB2	0.736879	7.04579	4.92571	1.63965e-06	1.41209e-05	4.62672
LDB3	0.736598	6.18433	6.99525	3.07122e-11	9.12601e-10	15.1204
DBN1	0.734574	6.89554	5.58951	6.63277e-08	8.35864e-07	7.69999
EVL	0.734383	7.27303	6.06174	5.70904e-09	9.77544e-08	10.0627
PLXDC2	0.734036	7.53958	4.63885	5.9798e-06	4.41017e-05	3.39445
SMIM10	0.733947	3.73649	9.52497	2.95134e-18	9.36384e-16	30.8608
ITGA8	0.733893	6.91256	3.86613	0.000145174	0.000687866	0.384757
FRY	0.732853	7.47041	4.43876	1.4245e-05	9.29054e-05	2.57093
PLA2G4C	0.732749	6.20897	5.18368	4.88006e-07	4.85039e-06	5.78515
USP51	0.732026	5.04166	11.505	2.43804e-24	5.63571e-21	44.5474
GABARAPL1	0.731677	7.1822	8.16519	2.38847e-14	2.04486e-12	22.0825
MEF2C	0.730413	7.96537	5.49237	1.07987e-07	1.27729e-06	7.23162
GNG11	0.729795	8.82623	6.27332	1.8222e-09	3.55671e-08	11.1657
CDH2	0.729766	4.45219	6.35311	1.17674e-09	2.38607e-08	11.5884
RGL1	0.729684	7.75373	8.14659	2.68878e-14	2.25426e-12	21.9671
NDNF	0.72943	5.58526	4.28341	2.73934e-05	0.00016308	1.95252
KLF15	0.729359	5.83171	7.10004	1.65993e-11	5.3441e-10	15.7176
PGBD1	0.726656	4.22522	6.67926	1.89846e-10	4.75525e-09	13.3543
MYO5A	0.726642	6.91645	6.18032	3.01984e-09	5.5027e-08	10.6776
PROS1	0.7264	8.12627	3.9932	8.85897e-05	0.000451914	0.847515
ZNF347	0.726259	5.13659	5.61879	5.71985e-08	7.35715e-07	7.84237
LIN7A	0.725617	5.26889	4.38838	1.76438e-05	0.000111851	2.36837
AMIGO2	0.725164	8.29958	3.47171	0.000621243	0.00240027	-0.967576
COPZ2	0.724726	6.61009	7.87755	1.4685e-13	9.42927e-12	20.3139
IGFBP4	0.723712	6.57017	6.30983	1.49241e-09	2.97032e-08	11.3587
IRX3	0.723169	6.12689	3.75097	0.000224724	0.000999523	-0.0233289
RBP1	0.723024	7.41211	3.80823	0.000181077	0.000832624	0.178205
RFTN1	0.722946	9.07728	5.77451	2.57911e-08	3.64806e-07	8.60887
FZD1	0.722513	7.24312	6.61074	2.79855e-10	6.6107e-09	12.9784
CILP	0.722263	5.93916	4.60568	6.91897e-06	4.97361e-05	3.25586
ALDH1A3	0.721152	7.69523	3.87942	0.000137948	0.000658643	0.432523
PALLD	0.720598	10.6259	5.82897	1.94517e-08	2.86655e-07	8.88058
SMTN	0.720478	5.92852	6.31151	1.47879e-09	2.94684e-08	11.3675
ZNF711	0.71925	5.73376	3.65271	0.000323629	0.00136229	-0.362945
FAP	0.718768	7.35387	3.15104	0.00185068	0.00603992	-1.97068
TGFB3	0.71865	5.99416	7.63174	6.74352e-13	3.38872e-11	18.8306
HMGA2	0.717743	6.29116	2.49968	0.0131529	0.0315778	-3.73139
GYPC	0.717701	7.45455	7.61658	7.40198e-13	3.67681e-11	18.74
LOXL1	0.717465	7.02835	4.86254	2.19096e-06	1.82085e-05	4.35023
CPNE8	0.716551	5.54222	5.06202	8.69136e-07	8.06855e-06	5.23298
C16orf89	0.716104	5.53069	3.16764	0.00175251	0.00577129	-1.9209
DKK3	0.715759	9.78729	5.94235	1.07497e-08	1.70029e-07	9.45219
KCNJ16	0.715749	4.09413	3.31826	0.00105818	0.00376981	-1.45855
AOX1	0.715718	5.46848	7.29792	5.11822e-12	1.95022e-10	16.8602
NPHP3	0.715699	6.05574	7.47478	1.76014e-12	7.93337e-11	17.8976
MEDAG	0.71532	5.95828	4.66233	5.39048e-06	4.01581e-05	3.49307
LRP12	0.715231	5.71444	5.68184	4.15063e-08	5.55972e-07	8.15085
A2M	0.714908	10.7068	5.5271	9.0778e-08	1.097e-06	7.39838
BEX5	0.714702	7.13695	3.15706	0.00181451	0.00594224	-1.95266
AP1S2	0.714298	8.88198	6.52406	4.55559e-10	1.03241e-08	12.5066
MYOC	0.713297	3.7969	5.64673	4.96382e-08	6.51415e-07	7.97872
CYFIP2	0.712491	7.07257	5.7034	3.7175e-08	5.0295e-07	8.2569
PLCL1	0.712273	4.49229	5.68705	4.04165e-08	5.42721e-07	8.17645
TEX15	0.711533	3.65197	5.0399	9.64238e-07	8.86496e-06	5.13373
NID1	0.711348	8.86489	5.46941	1.21061e-07	1.4113e-06	7.12186
PTGFR	0.711188	4.5816	4.94106	1.5275e-06	1.32885e-05	4.69434
ARNT2	0.710955	6.00372	3.76174	0.000215827	0.000966086	0.0143453
ATXN1	0.710937	8.34701	7.5971	8.34201e-13	4.1028e-11	18.6237
CHST15	0.710275	8.58462	4.91055	1.75823e-06	1.5016e-05	4.56009
TSPY26P	0.709014	5.83279	8.61357	1.31922e-15	1.70771e-13	24.9054
METTL7A	0.708261	10.0785	3.61223	0.000375284	0.0015428	-0.500551
VCAN	0.708154	10.1599	4.78231	3.15346e-06	2.51236e-05	4.00321
ATP2B4	0.70768	8.13284	6.91164	4.99809e-11	1.40651e-09	14.648
ZNF569	0.707589	4.34104	6.80858	9.06497e-11	2.40854e-09	14.0707
FCER1A	0.707554	4.83078	3.28821	0.00117195	0.00410719	-1.55236
ZNF518B	0.707242	6.78684	3.68913	0.000282959	0.00121609	-0.238009
HEG1	0.704979	8.70353	6.84623	7.29765e-11	1.97794e-09	14.2809
EMILIN1	0.70495	6.4138	6.22157	2.41521e-09	4.53371e-08	10.8934
HOOK3	0.704573	7.49126	7.41528	2.52466e-12	1.07504e-10	17.547
CHRM3	0.704552	6.38614	3.21384	0.00150418	0.00508335	-1.78117
CRISPLD2	0.704157	8.51155	5.01402	1.08838e-06	9.83859e-06	5.01801
CLIC4	0.703664	10.5714	7.15536	1.19693e-11	4.0265e-10	16.0351
TCEAL4	0.703248	9.64204	6.69629	1.72322e-10	4.36359e-09	13.4481
CHN1	0.702721	8.07624	4.85708	2.2463e-06	1.86301e-05	4.32645
NPR3	0.701907	4.75031	8.03139	5.58281e-14	4.10616e-12	21.2555
RHOJ	0.701904	5.4852	6.66864	2.0164e-10	4.99657e-09	13.2959
ABCA6	0.700997	3.68291	6.43907	7.31711e-10	1.57444e-08	12.048
GJA1	0.700363	10.3708	5.08774	7.69941e-07	7.23906e-06	5.34885
ATP4A	0.699264	5.24155	2.98725	0.00313067	0.00942813	-2.44879
MRC2	0.699136	8.43605	6.67934	1.89753e-10	4.75525e-09	13.3547
CD109	0.698257	7.2268	3.76239	0.000215298	0.000964758	0.0166346
LIMS2	0.697658	5.56662	9.12795	4.35289e-17	9.04842e-15	28.2335
TACC1	0.697079	10.0765	5.33654	2.33033e-07	2.51381e-06	6.49339
NIPSNAP3B	0.696825	3.43329	7.21326	8.48642e-12	2.98519e-10	16.369
PDGFRA	0.695914	9.82472	4.09945	5.8068e-05	0.000312055	1.24438
CCL21	0.69554	6.32634	4.77189	3.30516e-06	2.60846e-05	3.95847
KL	0.695167	4.01048	5.37296	1.94965e-07	2.149e-06	6.66447
HTRA1	0.694948	9.06998	5.7229	3.36387e-08	4.60108e-07	8.35311
NTN1	0.69487	5.17614	6.75294	1.24727e-10	3.23432e-09	13.7613
PTGDS	0.694853	8.55874	3.66876	0.000305068	0.00129644	-0.308016
SHISA2	0.694471	5.99322	3.0205	0.00281874	0.00863302	-2.35363
NOVA1	0.694082	4.41403	7.38782	2.98039e-12	1.24614e-10	17.3857
GAS7	0.69408	6.90781	7.44061	2.16565e-12	9.41998e-11	17.6961
C11orf95	0.693942	7.28016	6.37847	1.02327e-09	2.10924e-08	11.7236
WFDC1	0.69322	7.55901	3.85146	0.000153573	0.000723426	0.332158
THSD7B	0.692654	3.70633	7.19969	9.20031e-12	3.20151e-10	16.2906
PDE8B	0.692072	4.73272	6.95735	3.83147e-11	1.10315e-09	14.9058
PLEKHH2	0.69059	5.07835	4.23796	3.30589e-05	0.000192074	1.77508
HOXA5	0.690415	6.77647	4.39226	1.73565e-05	0.000110352	2.3839
SCARA5	0.690373	5.64191	4.92697	1.63018e-06	1.40757e-05	4.63225
BGN	0.689872	7.67768	4.23634	3.32797e-05	0.000193218	1.7688
COL4A6	0.689554	5.63438	3.33392	0.00100306	0.00360276	-1.40936
ANKRD35	0.688331	5.83537	7.12732	1.413e-11	4.61894e-10	15.874
PTCH1	0.687046	7.98052	4.02624	7.77557e-05	0.00040287	0.969968
MDFIC	0.686199	8.53653	5.18226	4.91315e-07	4.87728e-06	5.77868
SCD5	0.686145	6.6216	3.8382	0.000161556	0.000756186	0.284785
LOXL4	0.685369	5.17421	8.20744	1.82403e-14	1.61282e-12	22.3452
ZNF329	0.684827	6.44691	4.91936	1.68833e-06	1.44861e-05	4.5988
IGF1R	0.684218	7.87917	4.43049	1.47563e-05	9.58922e-05	2.53754
FRMD4A	0.683932	6.90504	5.94382	1.06667e-08	1.68882e-07	9.45967
ZNF662	0.683458	4.12113	5.03372	9.92566e-07	9.07898e-06	5.10606
CNTN3	0.682937	3.24042	3.81117	0.000179062	0.000824767	0.188653
ZNF610	0.682536	3.55443	6.55981	3.72809e-10	8.63009e-09	12.7007
IL17D	0.682354	4.68241	5.22839	3.93754e-07	4.00461e-06	5.99065
ITM2A	0.682277	8.63517	3.79248	0.000192204	0.00087498	0.122518
DIP2C	0.681529	7.2001	7.24907	6.85507e-12	2.50954e-10	16.5764
FABP3	0.68147	5.70155	5.19704	4.57757e-07	4.5722e-06	5.84642
WWC3	0.680862	7.70323	5.73314	3.1917e-08	4.4028e-07	8.40368
HEY1	0.680474	7.463	6.06291	5.67346e-09	9.72482e-08	10.0687
LBH	0.680455	8.48707	5.38705	1.81919e-07	2.01896e-06	6.73092
SH3RF3	0.679069	6.28664	5.88803	1.42962e-08	2.18438e-07	9.17732
IGFBP6	0.678659	6.85095	5.50322	1.02293e-07	1.21886e-06	7.28365
CYYR1	0.677769	6.93472	5.60844	6.02764e-08	7.66771e-07	7.79197
CNR1	0.67743	4.94989	7.64888	6.06875e-13	3.13733e-11	18.9331
GGTA1P	0.67737	6.77738	4.00264	8.53561e-05	0.000437745	0.882411
CYP2U1	0.676865	6.38574	7.91599	1.15431e-13	7.68637e-12	20.5482
IGSF11	0.676228	3.44645	7.7023	4.36552e-13	2.39453e-11	19.2536
SERPINA5	0.67587	5.83717	4.06669	6.6206e-05	0.000350664	1.12105
DYNC1I1	0.67532	4.82643	5.40396	1.67386e-07	1.89007e-06	6.81082
RAI14	0.674329	9.07427	6.3302	1.33467e-09	2.68611e-08	11.4667
LAMA4	0.674095	8.6723	5.33986	2.29283e-07	2.47941e-06	6.50895
SIX2	0.673643	5.58317	6.12249	4.1239e-09	7.30874e-08	10.3767
ARHGAP29	0.67338	8.43443	5.58313	6.84972e-08	8.59189e-07	7.66905
EFS	0.673259	5.70007	8.13564	2.88276e-14	2.37989e-12	21.8993
FBXL2	0.673221	5.85167	4.81416	2.73052e-06	2.21225e-05	4.14039
AGT	0.672471	8.26233	2.65599	0.00848011	0.0218185	-3.34343
SEMA3G	0.670322	4.76883	6.41501	8.36094e-10	1.77079e-08	11.919
CHODL	0.67005	4.09719	6.79596	9.74643e-11	2.57271e-09	14.0004
RBPMS	0.669998	9.28173	5.46192	1.2565e-07	1.46059e-06	7.08613
STOM	0.66916	9.94705	5.80177	2.24006e-08	3.2315e-07	8.74461
SLC35G2	0.669144	6.43613	4.70865	4.38798e-06	3.33186e-05	3.68875
TMEM119	0.669138	4.72	5.76116	2.76309e-08	3.87096e-07	8.54252
TTYH2	0.668772	6.30362	5.8398	1.83868e-08	2.73453e-07	8.93482
MTSS1	0.668744	8.53093	4.16281	4.49571e-05	0.000250759	1.48527
MYCT1	0.668367	6.98808	5.93111	1.1405e-08	1.78966e-07	9.39514
RPRM	0.668175	4.13213	6.6045	2.89875e-10	6.78794e-09	12.9443
ZNF615	0.66803	6.40505	5.52096	9.36113e-08	1.12703e-06	7.36885
KCNS3	0.66727	7.26519	3.77172	0.000207872	0.000936928	0.0493826
BCL11A	0.666881	6.82794	3.13604	0.00194372	0.00631047	-2.01544
WNK3	0.665825	3.67782	7.44412	2.12009e-12	9.27166e-11	17.7167
C8orf48	0.665501	3.56279	8.57549	1.69202e-15	2.12237e-13	24.6627
JPH2	0.664779	5.52328	6.79343	9.88947e-11	2.60198e-09	13.9863
COL6A2	0.664565	6.3351	5.09044	7.60173e-07	7.15553e-06	5.36106
RARRES2	0.664095	8.67071	4.545	9.01699e-06	6.23255e-05	3.00444
NPY1R	0.662865	3.1073	6.64035	2.36724e-10	5.71706e-09	13.1405
RASL12	0.662751	6.37696	7.78701	2.58256e-13	1.52512e-11	19.7644
RELN	0.661834	4.76445	6.19913	2.72773e-09	5.03277e-08	10.7759
HS3ST3A1	0.661258	4.52296	4.87715	2.04945e-06	1.71469e-05	4.4139
SLC36A4	0.66063	6.12685	4.16306	4.49115e-05	0.000250591	1.48623
SUGCT	0.659053	4.84595	5.92826	1.15767e-08	1.80988e-07	9.38073
TOX	0.658995	6.87633	3.22476	0.00145047	0.00491931	-1.74788
GRP	0.658883	3.21617	4.77294	3.28951e-06	2.60281e-05	3.96299
JAKMIP2	0.658606	4.75937	5.93714	1.10488e-08	1.7408e-07	9.42573
KLHDC1	0.658475	5.26644	5.95289	1.01693e-08	1.62437e-07	9.50572
WLS	0.657697	8.71794	4.92895	1.61534e-06	1.3955e-05	4.64098
COL15A1	0.657343	9.40952	4.20118	3.8447e-05	0.000219207	1.63268
HSD11B1	0.657179	6.07653	3.45104	0.000668159	0.00254748	-1.03485
SHC3	0.656819	4.92433	5.51111	9.83418e-08	1.17959e-06	7.32149
PMP22	0.65662	9.61242	5.09301	7.51003e-07	7.08984e-06	5.37267
PLEKHO1	0.65551	7.02578	5.82996	1.93527e-08	2.85457e-07	8.88549
CEP68	0.655262	8.30184	6.45375	6.74394e-10	1.46869e-08	12.1269
PAIP2B	0.654909	5.18424	4.90938	1.7677e-06	1.50701e-05	4.55497
CMTM3	0.654377	8.1201	6.68069	1.883e-10	4.73119e-09	13.3622
BCAT1	0.654009	7.96462	3.4539	0.000661479	0.00252617	-1.02557
COL6A1	0.653694	9.64426	4.90917	1.7694e-06	1.50767e-05	4.55405
COL16A1	0.653328	7.44573	4.07829	6.32068e-05	0.000336209	1.16463
FARP1	0.653089	7.53098	6.2961	1.60899e-09	3.17115e-08	11.286
RMDN2	0.652987	5.96821	4.82966	2.54494e-06	2.08399e-05	4.20746
CD200	0.652934	7.25453	4.59085	7.38342e-06	5.26305e-05	3.19416
CAPS	0.652199	6.61365	5.14053	5.99547e-07	5.83009e-06	5.58813
CACNA2D3	0.651888	4.71452	5.19418	4.64074e-07	4.62959e-06	5.83329
TRO	0.651128	5.24589	8.94875	1.44316e-16	2.42711e-14	27.0639
TBC1D9	0.649021	8.78872	5.02836	1.01781e-06	9.29417e-06	5.08206
PCDH18	0.648943	8.71096	4.63007	6.21579e-06	4.55103e-05	3.35767
DOK5	0.648906	5.83095	4.5923	7.33668e-06	5.23434e-05	3.20019
VAMP1	0.648743	6.28167	5.48934	1.09629e-07	1.29276e-06	7.21713
FGA	0.648421	4.75422	3.31142	0.00108312	0.00384256	-1.47996
TCEA2	0.647742	5.60184	8.79071	4.1167e-16	6.11123e-14	26.0412
LINC00865	0.647436	5.80976	6.55803	3.76545e-10	8.70411e-09	12.691
ACKR3	0.645679	8.37664	5.12345	6.50223e-07	6.24778e-06	5.5105
PPM1K	0.644616	7.11588	5.72408	3.34359e-08	4.5772e-07	8.35893
TSC22D3	0.64373	9.92739	5.14347	5.91213e-07	5.7629e-06	5.60153
LIPF	0.643047	8.47112	1.02914	0.304531	0.411423	-6.26317
INHBA	0.642994	9.47325	2.93988	0.00363006	0.010685	-2.58271
MTURN	0.642921	6.03027	4.2881	2.6865e-05	0.00016043	1.97092
ITPR1	0.642841	7.20978	5.61089	5.95352e-08	7.59132e-07	7.80387
ETV1	0.6422	6.12352	3.93795	0.000109978	0.000543043	0.644715
CDYL2	0.641285	7.36219	5.72136	3.39068e-08	4.63383e-07	8.34547
GUCY1A2	0.641016	4.8785	6.2486	2.08508e-09	3.98803e-08	11.0354
TKTL1	0.640876	4.98109	2.69176	0.00764823	0.0199703	-3.25156
ZNF736	0.640656	5.41895	3.85547	0.000151231	0.000713015	0.34653
TSPYL4	0.640345	8.35643	6.42106	8.08544e-10	1.72145e-08	11.9514
CBX7	0.639893	7.36157	6.21947	2.44285e-09	4.57044e-08	10.8824
KPNA5	0.639386	6.72067	6.20782	2.60222e-09	4.82703e-08	10.8214
TACR2	0.638864	4.85382	6.14199	3.71343e-09	6.66154e-08	10.4779
ZNF300	0.638509	6.10652	3.46027	0.000646825	0.00248251	-1.00487
KLHDC8B	0.63776	7.21238	7.64494	6.21798e-13	3.19407e-11	18.9095
NES	0.637522	6.65216	6.38755	9.73239e-10	2.02156e-08	11.7721
ZNF503	0.637139	8.21958	3.82969	0.000166887	0.000777989	0.254441
NRXN2	0.636802	4.14404	8.32188	8.7568e-15	8.91156e-13	23.0602
ZNF362	0.636416	7.9656	7.33279	4.15173e-12	1.64655e-10	17.0636
ENPEP	0.63635	5.97854	3.57928	0.000422948	0.00171093	-0.611531
KCNN3	0.63534	4.94757	6.62261	2.61704e-10	6.24964e-09	13.0433
FRRS1L	0.635206	4.34433	6.38063	1.01113e-09	2.08688e-08	11.7351
TPD52L1	0.635019	7.78433	2.38006	0.0181545	0.0412349	-4.01327
FAM83D	0.634684	8.93416	4.48649	1.1611e-05	7.76033e-05	2.76465
DYNC2H1	0.634313	5.72371	5.53917	8.54518e-08	1.04197e-06	7.45648
PON3	0.634308	6.41427	2.27221	0.02403	0.052276	-4.25613
TMOD1	0.634042	5.82167	6.66196	2.09438e-10	5.17392e-09	13.2591
CCL11	0.632589	8.64847	2.2987	0.0224506	0.0493794	-4.19746
PRKCB	0.631341	6.92887	3.89937	0.000127732	0.000618073	0.504537
PRELP	0.631069	6.08916	7.04702	2.2678e-11	7.04323e-10	15.4147
TNRC6C	0.631062	6.13754	6.25703	1.99154e-09	3.85468e-08	11.0798
ARHGAP28	0.631057	5.07034	4.39625	1.70659e-05	0.000108889	2.39988
RHOQ	0.630655	9.51351	7.71796	3.96263e-13	2.22637e-11	19.3478
TF	0.630459	6.05254	3.60843	0.000380513	0.00156112	-0.5134
CLIC2	0.630431	6.50837	4.07903	6.30216e-05	0.000335776	1.16739
CTSF	0.629554	7.15363	7.30504	4.90429e-12	1.88495e-10	16.9017
FZD4	0.628899	7.41836	7.32372	4.384e-12	1.71536e-10	17.0107
OXTR	0.628703	4.78378	4.90357	1.81557e-06	1.54295e-05	4.52948
TENM4	0.628561	4.94195	6.07409	5.34481e-09	9.23978e-08	10.1263
PLAG1	0.628399	4.39586	4.5248	9.84207e-06	6.71677e-05	2.92138
ZBTB16	0.628085	3.83845	7.17282	1.07927e-11	3.70777e-10	16.1356
LDLRAD3	0.627985	6.89929	4.5636	8.31619e-06	5.81522e-05	3.08122
RSPO2	0.627889	2.98492	5.0808	7.95568e-07	7.45401e-06	5.31754
OSBPL1A	0.62769	8.60956	4.19188	3.99366e-05	0.000226821	1.59685
ZNF614	0.627353	6.72469	4.0778	6.33331e-05	0.00033677	1.16275
GPX3	0.627353	6.39552	4.49629	1.11314e-05	7.47075e-05	2.80464
ITM2C	0.627047	9.22468	5.31938	2.53386e-07	2.71167e-06	6.4131
MEOX1	0.62692	6.36846	4.34574	2.1117e-05	0.000130467	2.19841
ENAH	0.625355	9.80252	5.3481	2.20227e-07	2.39643e-06	6.5476
PIFO	0.625098	5.56207	3.94149	0.000108471	0.000537009	0.657642
ZNF594	0.624891	4.3068	7.78333	2.6423e-13	1.55473e-11	19.7421
MAGEA11	0.624491	3.36375	2.80031	0.00555464	0.0153295	-2.96568
PIPOX	0.623756	4.52587	3.40805	0.000776602	0.0028941	-1.17368
TMEM150C	0.623596	6.24822	3.74877	0.00022659	0.00100533	-0.0310365
DAB1	0.623138	4.65142	4.57692	7.84679e-06	5.53966e-05	3.13637
SALL4	0.62299	5.87452	4.43455	1.45033e-05	9.43996e-05	2.55392
CPEB1	0.621645	4.42012	8.94792	1.45115e-16	2.42711e-14	27.0585
CMAHP	0.621412	5.54477	3.7669	0.00021168	0.000950733	0.0324454
FAM172A	0.62136	8.21067	7.53628	1.21023e-12	5.6272e-11	18.2618
ST6GALNAC3	0.620779	4.54176	5.40358	1.67698e-07	1.89228e-06	6.80903
KLHL42	0.620486	8.38009	6.52198	4.60898e-10	1.04305e-08	12.4953
ZNF529	0.620402	7.10185	5.2082	4.339e-07	4.37441e-06	5.89767
GADD45B	0.620151	8.37157	4.72179	4.13796e-06	3.17028e-05	3.74456
SHANK3	0.619471	4.89638	7.28794	5.4336e-12	2.05953e-10	16.8021
ASPA	0.619453	4.71245	4.27657	2.8183e-05	0.000167105	1.92569
ZNF573	0.619219	6.21114	4.88831	1.94731e-06	1.64111e-05	4.46266
MT1M	0.619197	6.70573	1.98495	0.0483789	0.093326	-4.85035
EGR2	0.618882	7.0379	4.8379	2.45145e-06	2.01151e-05	4.24314
LGALS1	0.618727	11.4039	5.31495	2.58915e-07	2.76534e-06	6.39241
DNAJC12	0.618662	7.26812	2.28281	0.0233865	0.0511305	-4.23273
MMRN1	0.618225	4.21577	3.19251	0.00161448	0.00539637	-1.84591
EPHA4	0.61821	5.40003	6.16558	3.27008e-09	5.93196e-08	10.6007
CDKL2	0.617176	3.75187	6.07921	5.2006e-09	9.00973e-08	10.1527
KLF7	0.61668	7.04127	5.61793	5.74494e-08	7.38355e-07	7.83817
GFOD1	0.616662	6.87192	6.96874	3.58553e-11	1.04536e-09	14.9702
TEK	0.616639	6.0432	5.38743	1.81579e-07	2.01794e-06	6.73272
ASB4	0.61617	4.46807	2.4527	0.0149486	0.0351634	-3.84365
SLITRK5	0.615274	3.45615	7.25491	6.62011e-12	2.43863e-10	16.6103
MXRA8	0.614899	7.24266	7.11195	1.54732e-11	5.00745e-10	15.7858
COL4A3	0.614276	4.04896	4.47097	1.24116e-05	8.23081e-05	2.70146
LRRC37A2	0.61404	7.98914	8.32416	8.62929e-15	8.83738e-13	23.0745
ANTXR2	0.613697	8.84089	4.19605	3.92612e-05	0.000223377	1.61293
TGFBR1	0.613582	9.76828	7.23856	7.29901e-12	2.63628e-10	16.5154
GABBR1	0.613296	5.61727	7.37564	3.20764e-12	1.32405e-10	17.3143
TEAD1	0.613282	9.33384	6.50619	5.03473e-10	1.12992e-08	12.4098
SYNGR1	0.612794	6.67393	5.81434	2.0987e-08	3.05112e-07	8.80739
VASN	0.61253	6.51648	6.81055	8.96297e-11	2.38536e-09	14.0816
RIMS3	0.612237	5.12933	5.5368	8.6471e-08	1.053e-06	7.44509
COL4A2	0.611819	10.6891	4.96316	1.37902e-06	1.20942e-05	4.79196
PRKACB	0.611809	9.56631	3.99349	8.84894e-05	0.000451544	0.848578
CFD	0.610315	7.97224	3.19038	0.00162592	0.0054279	-1.85237
ITPKB	0.610157	5.7744	5.90739	1.29175e-08	1.99254e-07	9.27507
RUFY3	0.609267	7.61261	5.54205	8.42259e-08	1.02935e-06	7.47037
NEFH	0.608789	3.63745	4.93531	1.56863e-06	1.35942e-05	4.66898
COL9A3	0.608135	5.94723	2.68553	0.00778754	0.0202784	-3.26764
TBL1X	0.607866	7.90995	4.21668	3.60813e-05	0.00020718	1.69256
SOX5	0.607004	4.94729	5.36003	2.07728e-07	2.27264e-06	6.60365
WIPF3	0.605595	6.3037	3.77113	0.000208331	0.000938212	0.0473254
LINC00622	0.605442	3.92472	4.42245	1.52698e-05	9.88777e-05	2.50515
DPP6	0.605431	4.3705	5.71463	3.50969e-08	4.78032e-07	8.31227
APOC3	0.604919	4.63172	2.74709	0.00650546	0.0174597	-3.10715
NAP1L5	0.604839	6.85587	4.58762	7.48859e-06	5.32628e-05	3.18073
FZD2	0.604545	6.26299	4.61642	6.60047e-06	4.78076e-05	3.30062
ABI2	0.604523	8.12837	7.12615	1.42286e-11	4.64178e-10	15.8672
FOLR1	0.603698	5.61269	2.14765	0.0328232	0.0678478	-4.52324
RRAGD	0.603552	7.87964	4.30618	2.49182e-05	0.000150112	2.04197
GNAZ	0.602739	5.59596	6.54876	3.96683e-10	9.13047e-09	12.6406
GLIPR2	0.602527	7.07225	4.75706	3.53317e-06	2.76052e-05	3.89495
PLEKHM3	0.602059	5.97103	7.95264	9.17077e-14	6.23497e-12	20.7722
SELP	0.601643	6.20953	4.11813	5.38652e-05	0.000292089	1.31507
RAB30	0.600801	6.61977	4.58221	7.66766e-06	5.43216e-05	3.15829
CAMSAP2	0.600073	8.89647	7.33806	4.02214e-12	1.59907e-10	17.0944
IL6	0.599818	7.45795	2.26186	0.0246729	0.053452	-4.27888
FKBP7	0.599816	6.59451	5.4362	1.42746e-07	1.63698e-06	6.96365
C19orf12	0.599185	8.68324	4.29081	2.65649e-05	0.000158967	1.98153
ZNF331	0.598431	6.32174	3.9084	0.000123346	0.000599276	0.537254
MAGEC2	0.598259	4.11625	3.23035	0.00142366	0.00485076	-1.73079
COL6A3	0.597007	11.2247	4.29316	2.63064e-05	0.000157595	1.99076
TMEM200B	0.596932	5.81974	6.82638	8.18206e-11	2.19559e-09	14.17
CAPRIN2	0.59612	7.29426	4.60752	6.86334e-06	4.9402e-05	3.26353
SPIRE1	0.595821	7.52075	4.62343	6.39998e-06	4.65848e-05	3.32993
NMNAT2	0.595537	4.95963	4.84409	2.38328e-06	1.96353e-05	4.27002
FYN	0.595254	8.14882	5.62314	5.59531e-08	7.24301e-07	7.86355
WDR35	0.594226	6.71038	5.02169	1.05005e-06	9.52935e-06	5.05226
LOX	0.593975	7.34402	3.40484	0.000785326	0.00292123	-1.18398
NCALD	0.592641	6.47415	4.77455	3.26577e-06	2.59136e-05	3.96989
BASP1	0.592279	8.81547	3.62089	0.000363626	0.00150328	-0.471243
PDGFD	0.592135	6.90965	3.50351	0.000555018	0.00217399	-0.863321
PNMA1	0.591663	8.9529	5.59513	6.44739e-08	8.17596e-07	7.72725
SHROOM2	0.591257	5.59147	3.64663	0.000330937	0.001388	-0.383707
DST	0.591073	9.4804	4.07165	6.49082e-05	0.000344241	1.13966
ZNF300P1	0.589759	3.77978	6.01144	7.46095e-09	1.23694e-07	9.80443
GNG2	0.589339	8.30468	4.54601	8.97764e-06	6.208e-05	3.00859
DPYSL2	0.588645	10.3287	5.50087	1.03502e-07	1.23054e-06	7.27236
ADAMTS5	0.58846	6.99326	4.60525	6.93212e-06	4.97864e-05	3.25406
PRKAB2	0.586012	8.26408	5.83041	1.93068e-08	2.85171e-07	8.88778
PEA15	0.585247	9.68152	7.64185	6.33734e-13	3.21456e-11	18.891
NRIP3	0.585009	5.93163	4.89112	1.92235e-06	1.62431e-05	4.47496
COMP	0.584822	4.92467	3.3022	0.00111763	0.00394254	-1.50878
ELOVL2	0.584566	4.20642	5.25306	3.49577e-07	3.62829e-06	6.10466
PTPN14	0.584489	8.44601	6.06756	5.53453e-09	9.52704e-08	10.0926
CCDC136	0.584142	4.8185	6.81135	8.92174e-11	2.3783e-09	14.0861
PCSK1	0.584097	4.45965	2.10882	0.0360789	0.0732764	-4.60356
WIPF1	0.584027	8.95141	4.14431	4.84597e-05	0.000267073	1.41461
TTBK2	0.583667	5.29329	7.60431	7.98082e-13	3.94917e-11	18.6667
FREM1	0.582473	4.01819	5.62162	5.63859e-08	7.28156e-07	7.85614
ACTN2	0.58246	4.52654	6.88769	5.74263e-11	1.5884e-09	14.5133
LGI1	0.582063	2.81613	6.44852	6.94283e-10	1.50592e-08	12.0988
RAPGEF4	0.581445	5.12334	4.43677	1.43663e-05	9.36211e-05	2.5629
DKK2	0.581219	4.03824	3.54013	0.000486992	0.0019385	-0.74225
BCL6	0.581064	8.83008	5.63844	5.17741e-08	6.76155e-07	7.9382
ZNF655	0.580334	8.34576	3.76222	0.000215433	0.000965096	0.0160501
NOTCH2	0.580313	9.43496	6.24901	2.08042e-09	3.98382e-08	11.0376
TAF9B	0.58012	7.69938	6.29091	1.65531e-09	3.25056e-08	11.2585
TSLP	0.579774	3.33934	5.90999	1.27426e-08	1.96745e-07	9.28821
FAM184A	0.579341	4.56975	5.40097	1.69871e-07	1.91014e-06	6.79667
SDK1	0.577893	4.83678	5.871	1.56275e-08	2.36768e-07	9.09151
CLEC11A	0.577817	6.42696	5.86961	1.57411e-08	2.38266e-07	9.08453
PRKD3	0.577338	8.32397	4.90377	1.81392e-06	1.54236e-05	4.53034
CLIP3	0.577271	6.23568	7.57122	9.77485e-13	4.69338e-11	18.4695
SLCO2A1	0.577093	7.5719	3.80451	0.000183644	0.000842036	0.165056
PALD1	0.577061	6.65467	5.20212	4.46736e-07	4.48446e-06	5.86975
NTRK2	0.576812	4.93759	2.8186	0.00525817	0.014629	-2.91647
LMO2	0.576364	7.65177	5.39242	1.77175e-07	1.97578e-06	6.75628
GLI3	0.576004	6.26785	7.30036	5.04375e-12	1.92939e-10	16.8745
FAM149A	0.575718	5.90525	3.48555	0.000591555	0.00229984	-0.922301
ARHGEF10	0.575431	7.38942	5.09482	7.44617e-07	7.03365e-06	5.38084
PLCB1	0.575311	8.7172	4.03422	7.53363e-05	0.000391358	0.999655
ORM1	0.574796	5.73708	2.14643	0.0329211	0.0679981	-4.52578
ZNF605	0.574214	7.03237	4.04776	7.13931e-05	0.000373976	1.05016
SEMA6A	0.573961	6.30419	3.49388	0.000574346	0.00223778	-0.894993
ZNF354C	0.573848	5.88161	7.38241	3.07927e-12	1.28086e-10	17.354
USP11	0.572914	7.90119	6.47935	5.84819e-10	1.29099e-08	12.2648
ATP4B	0.57283	5.66958	2.57449	0.0106876	0.0265036	-3.54847
NPTX2	0.572083	4.05525	4.23343	3.36806e-05	0.000195266	1.7575
CNN3	0.571836	9.75365	4.22851	3.43694e-05	0.000198545	1.73841
CCDC110	0.571787	3.22515	6.29657	1.60481e-09	3.16676e-08	11.2885
RNLS	0.571566	5.16518	4.90465	1.80656e-06	1.53691e-05	4.53422
NXPE3	0.571476	5.83701	5.31356	2.6068e-07	2.78053e-06	6.38589
HOXD1	0.571454	5.32585	4.32757	2.27878e-05	0.000138946	2.12643
TRPS1	0.571315	7.06589	4.11788	5.39189e-05	0.000292282	1.31413
HEY2	0.571207	5.33631	5.3869	1.82054e-07	2.01906e-06	6.73021
HOXA4	0.571147	5.69225	9.07747	6.10764e-17	1.1907e-14	27.903
EID1	0.570814	9.78979	5.19765	4.56415e-07	4.56162e-06	5.84923
RASGRF2	0.570444	6.05368	5.62958	5.4154e-08	7.03263e-07	7.89498
ASAP3	0.570204	6.67015	7.14399	1.28033e-11	4.28039e-10	15.9697
HTR7P1	0.570178	4.55883	8.374	6.25866e-15	6.75143e-13	23.3875
NR4A3	0.57011	6.97574	3.34807	0.000955557	0.00344808	-1.36472
LPP	0.569842	10.3587	5.9308	1.14235e-08	1.78966e-07	9.39357
ZNF25	0.569811	6.24324	6.73539	1.37884e-10	3.5527e-09	13.6641
ZDHHC17	0.568007	8.52969	8.66059	9.69455e-16	1.30723e-13	25.2058
PRNP	0.567717	10.1943	5.07472	8.187e-07	7.64419e-06	5.29014
GALNT14	0.567716	4.62445	3.81482	0.0001766	0.000815746	0.201589
ARHGAP24	0.567262	7.78396	3.8128	0.000177962	0.000820747	0.19441
PIK3CD	0.566619	7.05029	5.17701	5.03806e-07	4.98293e-06	5.75465
ZNF10	0.566486	5.18793	6.47526	5.98294e-10	1.31535e-08	12.2428
SLC6A16	0.565622	3.87378	7.54817	1.12548e-12	5.27865e-11	18.3324
IL11RA	0.565582	5.5453	7.79527	2.45317e-13	1.45937e-11	19.8144
PLA1A	0.565447	6.02123	2.73059	0.00682892	0.0181861	-3.15051
HOXD10	0.565113	4.13131	2.86164	0.00461665	0.0130896	-2.79952
LRRN3	0.564816	4.4217	4.8436	2.38867e-06	1.96697e-05	4.26787
ZNF439	0.564423	4.62629	5.25145	3.52315e-07	3.65202e-06	6.09718
NR2F2	0.564408	9.57598	4.97767	1.28922e-06	1.13931e-05	4.85626
ZBTB37	0.563415	5.35837	6.10688	4.48447e-09	7.9045e-08	10.2957
MAP1A	0.563284	4.89091	8.11818	3.22121e-14	2.63244e-12	21.7911
SLC22A17	0.563079	6.15644	9.15756	3.56732e-17	7.69638e-15	28.4278
SULF1	0.562496	9.33563	2.58519	0.0103712	0.0258697	-3.5219
SNAI2	0.562453	7.37281	2.91577	0.00391133	0.0113871	-2.65011
NIN	0.561524	8.04863	5.14054	5.99505e-07	5.83009e-06	5.5882
APOLD1	0.56104	7.7902	4.32628	2.29114e-05	0.000139453	2.12131
CPQ	0.561024	7.63212	4.7926	3.01036e-06	2.41141e-05	4.04745
GLIPR1	0.56068	8.2922	4.62124	6.46193e-06	4.69513e-05	3.32078
MRAS	0.560565	6.3439	5.71056	3.58367e-08	4.86064e-07	8.29219
FGD5	0.560137	6.59085	5.5599	7.70018e-08	9.54032e-07	7.55655
ZNF559	0.560063	7.10519	4.09395	5.93659e-05	0.000318185	1.22358
PRSS23	0.55992	9.35664	4.54822	8.89157e-06	6.15637e-05	3.01773
TET1	0.559602	4.45421	5.27732	3.10859e-07	3.25989e-06	6.21714
PAK3	0.558666	4.99652	4.76506	3.4083e-06	2.67457e-05	3.92921
ICA1L	0.55856	5.32781	6.62048	2.64878e-10	6.28445e-09	13.0316
GNG4	0.557628	4.41221	2.7587	0.00628624	0.0169699	-3.0765
DPY19L2P2	0.557457	3.47575	4.03421	7.53403e-05	0.000391358	0.999606
STMN3	0.557356	7.44161	2.88083	0.00435431	0.0124483	-2.74685
PCDHB4	0.557315	4.46773	5.58838	6.67076e-08	8.39997e-07	7.6945
ST8SIA1	0.556977	3.62947	4.89507	1.88781e-06	1.5993e-05	4.49225
CPVL	0.556199	8.3108	3.04586	0.00260033	0.00806798	-2.28041
PDLIM4	0.555828	6.35591	7.23578	7.42086e-12	2.65703e-10	16.4994
CPA3	0.555695	8.512	1.94173	0.0534325	0.101323	-4.93307
FGF9	0.555143	5.04048	3.46319	0.000640183	0.00246169	-0.995334
THBD	0.554877	7.75292	3.99297	8.86715e-05	0.000452114	0.846649
ROR1	0.554464	6.59256	2.54569	0.011583	0.0283865	-3.61949
SLC14A1	0.554436	3.70352	4.80392	2.86008e-06	2.30244e-05	4.09623
ZDHHC2	0.554387	8.7415	2.79886	0.00557881	0.0153835	-2.96958
SCUBE2	0.553963	4.59652	4.77426	3.27005e-06	2.59249e-05	3.96864
TTC14	0.553955	8.40486	4.52498	9.83469e-06	6.71677e-05	2.92209
NINL	0.553732	6.67723	3.6875	0.00028467	0.00122182	-0.24362
THRB	0.553255	7.2397	2.61302	0.00958687	0.0242118	-3.45229
ST6GALNAC6	0.553239	5.78066	10.0249	9.34671e-20	5.21514e-17	34.2329
SNX21	0.552681	6.14918	6.68316	1.85677e-10	4.67981e-09	13.3758
APOA2	0.55162	3.97051	2.24813	0.0255488	0.0549813	-4.30889
GSTA4	0.551608	8.80197	3.53422	0.000497399	0.00197459	-0.761839
SGIP1	0.55141	4.11526	5.06902	8.40955e-07	7.82489e-06	5.2645
PDGFRB	0.551338	7.12656	4.99216	1.20518e-06	1.07267e-05	4.92063
CLIC6	0.551172	7.70924	1.82515	0.0693199	0.124949	-5.14742
ZNF827	0.55088	7.52933	4.01745	8.05082e-05	0.000415006	0.937302
HOXA3	0.550739	6.97387	3.80305	0.000184666	0.000845045	0.159875
NRCAM	0.550661	5.88572	2.20485	0.0284893	0.0601729	-4.40236
FAM13B	0.550621	7.84108	5.99144	8.2954e-09	1.35858e-07	9.70215
CREBRF	0.549496	8.38501	6.44089	7.24316e-10	1.56269e-08	12.0578
HSPB6	0.549209	3.60613	7.02811	2.53386e-11	7.76523e-10	15.3071
PREX2	0.548491	4.3185	6.18666	2.91806e-09	5.33526e-08	10.7107
SYCP2	0.548406	4.29228	2.96545	0.00335206	0.00999074	-2.51066
ZNF462	0.54796	7.001	3.05067	0.00256072	0.00796062	-2.26646
LRRC32	0.547813	6.96189	5.38496	1.83802e-07	2.03427e-06	6.72104
ASAP1	0.547496	8.83262	6.2886	1.67632e-09	3.28783e-08	11.2463
AASS	0.547138	5.12631	6.21578	2.49235e-09	4.64081e-08	10.863
EID2B	0.547014	4.03996	5.3688	1.98987e-07	2.18737e-06	6.64489
LDHB	0.54686	11.7566	3.48793	0.000586589	0.00228218	-0.914505
S100B	0.54633	4.40583	4.41411	1.58211e-05	0.000101952	2.47157
PECAM1	0.545551	9.89768	3.97965	9.34352e-05	0.000472427	0.797552
NOG	0.545002	3.16803	5.91788	1.22259e-08	1.89312e-07	9.32812
OLFML2B	0.544937	6.83475	3.75878	0.000218236	0.000974871	0.00399433
CHI3L2	0.544893	5.45005	3.23679	0.00139332	0.00476846	-1.71106
ST3GAL6	0.544423	5.37467	4.1526	4.68587e-05	0.000259221	1.44625
AMDHD1	0.54429	4.03671	4.12387	5.26338e-05	0.000286564	1.33683
ZNF550	0.544201	6.49327	4.34039	2.15967e-05	0.000132879	2.17717
CPNE2	0.544061	6.85738	5.17276	5.14156e-07	5.07599e-06	5.73518
AHNAK2	0.544038	6.74853	2.26094	0.0247307	0.0535437	-4.28089
ZNF606	0.543851	6.11016	4.03324	7.56305e-05	0.000392614	0.995994
ELMO1	0.543608	5.95146	4.83684	2.46326e-06	2.02017e-05	4.23856
KERA	0.543449	2.92295	6.72645	1.45103e-10	3.71505e-09	13.6147
KIAA1324L	0.54282	5.91237	2.84265	0.00489045	0.0137598	-2.85134
MRC1	0.542729	8.35092	3.01428	0.00287484	0.00877861	-2.37151
PRAME	0.542689	5.22935	2.58698	0.0103191	0.0257555	-3.51744
NRTN	0.541687	4.06683	3.8297	0.000166877	0.000777989	0.254497
MAGEA10	0.541435	3.91707	4.17199	4.3309e-05	0.000242975	1.52045
IRS1	0.540827	7.54381	4.58326	7.63245e-06	5.41195e-05	3.16266
ARHGAP20	0.540703	4.81107	6.62492	2.58304e-10	6.18407e-09	13.056
DEFA6	0.540587	5.89783	1.6496	0.100436	0.169181	-5.44585
STARD9	0.540578	5.00014	7.81176	2.21403e-13	1.33304e-11	19.9142
GPR176	0.539617	6.68999	4.83851	2.44462e-06	2.00692e-05	4.2458
ALPK3	0.538938	4.76613	6.50199	5.15411e-10	1.15351e-08	12.3871
ZFHX3	0.53891	7.82137	6.14886	3.57863e-09	6.44113e-08	10.5136
ZNF471	0.538614	3.26032	7.83898	1.86854e-13	1.14961e-11	20.0794
STX2	0.538456	6.87247	6.32839	1.34803e-09	2.70962e-08	11.457
CNPY4	0.538292	6.80488	8.05258	4.88277e-14	3.72064e-12	21.386
OXCT1	0.538219	8.29968	2.8099	0.00539736	0.0149623	-2.93992
PHF21A	0.537362	7.96247	7.27695	5.80282e-12	2.16349e-10	16.7383
SKIDA1	0.53672	3.73479	7.05512	2.16235e-11	6.75464e-10	15.4609
LHX6	0.53656	6.21189	6.38848	9.68266e-10	2.01382e-08	11.777
SH3PXD2A	0.536263	8.70818	6.4621	6.43777e-10	1.4096e-08	12.1719
GCNT2	0.536168	7.09143	2.87105	0.0044863	0.0127692	-2.77374
CARTPT	0.536013	5.0438	7.05987	2.1029e-11	6.58163e-10	15.488
RASL11B	0.534981	6.48794	5.7632	2.7342e-08	3.83713e-07	8.55264
RASSF2	0.534665	7.50523	4.05773	6.86154e-05	0.000361297	1.08745
GLIS3	0.533449	6.35287	2.5186	0.0124859	0.0302311	-3.68562
SHC4	0.533081	3.85822	7.68368	4.89755e-13	2.64157e-11	19.1417
GPX8	0.532716	7.70101	3.21573	0.00149475	0.00505783	-1.77541
EBF3	0.531475	4.16087	5.9202	1.20774e-08	1.87548e-07	9.3399
ZFP37	0.531278	4.48595	4.77891	3.20217e-06	2.54741e-05	3.98861
PPM1E	0.531172	3.52408	3.75695	0.000219743	0.00098033	-0.00242331
MMRN2	0.530568	6.05681	4.77368	3.27859e-06	2.59798e-05	3.96616
LEF1	0.52969	7.214	3.8141	0.000177085	0.000817522	0.199025
ZFP82	0.529654	5.28176	5.53145	8.88225e-08	1.07658e-06	7.41931
SH3BP5	0.529453	8.58014	5.00967	1.11072e-06	1.00014e-05	4.9986
IRF2BPL	0.529393	10.0677	7.00647	2.87614e-11	8.6343e-10	15.1841
P2RY14	0.528793	7.20998	2.64425	0.00877042	0.0224228	-3.37333
KCTD10	0.528738	8.14667	8.30293	9.89176e-15	9.75967e-13	22.9414
ACOX2	0.528696	6.279	3.22838	0.00143303	0.00487242	-1.7368
MAP7D3	0.527858	5.52825	7.48745	1.62969e-12	7.36591e-11	17.9725
RAB32	0.527834	8.24996	4.52421	9.86749e-06	6.72844e-05	2.91893
SCN3A	0.527812	4.14323	3.35506	0.000932871	0.00338372	-1.34261
KHDRBS3	0.527735	6.91042	3.20343	0.00155712	0.00522841	-1.81282
ABCC9	0.527727	3.95998	7.03066	2.49628e-11	7.69378e-10	15.3216
TMEM245	0.527637	9.53017	6.43664	7.41612e-10	1.59152e-08	12.035
MSN	0.527563	10.1512	4.78921	3.05683e-06	2.4426e-05	4.03285
ARMC9	0.527363	5.83964	6.00682	7.64641e-09	1.26639e-07	9.78074
CD93	0.527342	9.56901	4.26065	3.01028e-05	0.000177297	1.86348
ADRB2	0.526427	5.56213	3.60019	0.000392088	0.00160373	-0.541221
PCP4L1	0.526129	3.43352	5.12795	6.36466e-07	6.1338e-06	5.53096
LMCD1	0.525743	7.56825	5.34753	2.20841e-07	2.39989e-06	6.54493
CPXM1	0.525634	5.68926	4.30632	2.49029e-05	0.000150076	2.04255
HSPB2	0.525511	5.40286	7.41962	2.45931e-12	1.05835e-10	17.5725
ZNF117	0.525256	5.97891	3.77049	0.000208835	0.00093996	0.0450694
PYGL	0.52524	7.01244	3.22107	0.0014684	0.00497594	-1.75913
EPM2A	0.525228	5.47825	6.54741	3.99679e-10	9.18636e-09	12.6333
RAB11FIP2	0.524499	8.47337	5.73116	3.22418e-08	4.43581e-07	8.39394
LRFN5	0.524475	3.85407	5.77661	2.55128e-08	3.61807e-07	8.61931
KCNMB4	0.52412	6.15891	3.31004	0.00108824	0.00385821	-1.4843
DOCK11	0.52407	8.16525	3.55985	0.000453668	0.00181973	-0.676555
COL5A1	0.523853	8.10727	3.35292	0.000939774	0.00340231	-1.3494
APOH	0.523626	5.09663	2.62877	0.00916693	0.0233114	-3.41258
HSPB3	0.523368	3.85026	4.8819	2.0053e-06	1.6821e-05	4.43467
GPR161	0.522834	6.15963	4.04661	7.17196e-05	0.000375322	1.04587
CYTH3	0.522765	7.62793	5.74415	3.01597e-08	4.18537e-07	8.4582
VASH2	0.522481	4.89178	4.18273	4.14564e-05	0.000234138	1.56165
MEF2A	0.522436	8.33338	7.50609	1.45482e-12	6.6125e-11	18.0828
ALPK2	0.522251	4.51024	3.78641	0.000196663	0.000892876	0.101108
ELOVL5	0.521346	9.89128	3.71465	0.000257386	0.00112349	-0.149804
TRAM1L1	0.521256	4.69376	6.00259	7.81977e-09	1.28851e-07	9.75911
GPSM1	0.52109	6.97799	6.69212	1.76459e-10	4.46137e-09	13.4251
NCAM1	0.520854	5.80313	4.33135	2.24304e-05	0.000137116	2.14137
LRRC49	0.520367	5.98488	4.26112	3.00455e-05	0.000177045	1.86528
TRIM9	0.520284	3.89625	7.70825	4.20785e-13	2.31965e-11	19.2894
EXTL2	0.520059	7.56721	6.00494	7.72301e-09	1.27649e-07	9.77112
NPTX1	0.520028	4.81648	6.2832	1.72655e-09	3.37407e-08	11.2178
SEMA3A	0.519238	5.51674	3.11786	0.00206223	0.00663135	-2.06941
RRAS2	0.518968	8.56236	3.32609	0.00103026	0.00368819	-1.43396
WDR19	0.518868	7.34373	5.72983	3.2464e-08	4.45547e-07	8.38733
CHST9	0.518854	3.278	3.93759	0.000110133	0.000543478	0.643394
SLIT3	0.518506	6.13295	7.67293	5.2332e-13	2.79467e-11	19.0772
NOX4	0.517865	4.78473	3.15226	0.0018433	0.00602311	-1.96703
THY1	0.517505	7.93605	3.81717	0.00017503	0.000809189	0.209929
NME5	0.51747	5.21536	3.26025	0.00128788	0.00446234	-1.63892
CSAD	0.516841	5.88875	5.73153	3.21818e-08	4.43555e-07	8.39573
KLF9	0.516711	7.92267	3.91245	0.000121426	0.000591094	0.551946
DUSP5	0.516562	8.04266	3.17482	0.00171158	0.00565782	-1.89931
PBXIP1	0.516353	8.11941	6.17467	3.11349e-09	5.66696e-08	10.6481
HDAC4	0.516255	7.09882	6.21944	2.44326e-09	4.57044e-08	10.8823
DOCK4	0.516206	7.53672	4.47208	1.23525e-05	8.20174e-05	2.70598
MTX3	0.51581	7.40973	4.81813	2.68174e-06	2.18166e-05	4.15757
PARVA	0.515655	8.15076	5.78221	2.47858e-08	3.51807e-07	8.64715
PRDM5	0.515531	3.82284	5.62192	5.62995e-08	7.27622e-07	7.85761
MAGED1	0.51518	10.2724	3.85459	0.000151741	0.00071521	0.343383
CCNL2	0.51515	8.68952	5.13065	6.28364e-07	6.07744e-06	5.54321
GPM6A	0.514912	4.35156	6.5987	2.99518e-10	7.00362e-09	12.9126
SEMA4C	0.514828	8.20269	6.38881	9.66517e-10	2.01277e-08	11.7788
ZNF532	0.514416	8.17974	5.61911	5.71066e-08	7.35116e-07	7.84392
GJB6	0.514146	3.64485	2.3008	0.0223292	0.0491577	-4.19278
PLTP	0.513416	5.97353	4.21516	3.63065e-05	0.000208399	1.68669
PCDHB7	0.513018	4.51098	3.28624	0.00117979	0.0041294	-1.55848
ZFHX4	0.512883	5.48166	7.76202	3.01614e-13	1.743e-11	19.6134
MID2	0.512855	6.38248	6.00009	7.92378e-09	1.3009e-07	9.74637
ZNF829	0.512744	3.67037	6.59252	3.10133e-10	7.23093e-09	12.8789
CHD6	0.512712	6.60709	6.2555	2.00818e-09	3.88225e-08	11.0718
ARHGAP23	0.512553	7.19743	5.11358	6.81368e-07	6.50155e-06	5.46574
INPP4A	0.512032	8.4091	5.9335	1.12621e-08	1.77036e-07	9.40729
RILPL1	0.512029	6.45411	6.62097	2.64145e-10	6.27626e-09	13.0343
ZBTB4	0.511934	8.52691	6.4374	7.38492e-10	1.58692e-08	12.0391
SLAIN1	0.511238	6.09816	2.21436	0.0278188	0.0589878	-4.38196
FKBP5	0.510697	8.94368	4.23255	3.38036e-05	0.000195768	1.75407
IGFBP7	0.510672	12.1708	5.74329	3.02934e-08	4.20032e-07	8.45394
RYR2	0.510398	3.91553	5.67214	4.36138e-08	5.80358e-07	8.10319
GNB5	0.509561	7.33686	5.67066	4.3943e-08	5.83299e-07	8.09596
CLDN5	0.509341	6.8482	7.11458	1.52345e-11	4.94008e-10	15.8009
PSMD6-AS2	0.50932	6.42737	4.56945	8.10681e-06	5.70084e-05	3.10542
ARHGAP6	0.509086	6.32752	2.49967	0.0131533	0.0315778	-3.73142
DNM1	0.509032	4.8978	4.57395	7.94926e-06	5.60466e-05	3.12405
PXDN	0.509014	8.84989	4.17963	4.19831e-05	0.000236642	1.54975
ENTPD1	0.508952	8.43127	4.78974	3.04941e-06	2.43787e-05	4.03517
JMY	0.508934	8.37629	5.92145	1.19986e-08	1.86502e-07	9.34622
ARHGEF6	0.507188	7.85659	3.98211	9.25392e-05	0.000468516	0.806591
AVPR1A	0.506797	5.94091	5.07162	8.30734e-07	7.73869e-06	5.27619
ECHDC3	0.506199	5.9608	2.15273	0.0324162	0.0671694	-4.51262
ATL1	0.506117	6.49768	4.27407	2.84767e-05	0.000168599	1.9159
RHOB	0.506036	8.81405	4.44633	1.37918e-05	9.03138e-05	2.60155
TSPAN5	0.50593	7.28254	3.53248	0.000500507	0.00198498	-0.76761
BACE1	0.505907	6.86549	7.28536	5.51823e-12	2.07482e-10	16.7871
KCTD12	0.505655	10.3507	3.25601	0.00130639	0.00452069	-1.65201
SPARC	0.505465	11.3368	4.16199	4.51068e-05	0.000251507	1.48214
NRP1	0.505183	8.06141	3.78606	0.000196928	0.000893828	0.099852
SNAP25	0.505084	5.70896	4.14339	4.86411e-05	0.00026789	1.4111
HP	0.504535	5.17771	3.23344	0.00140901	0.00480896	-1.72132
TENM2	0.504448	5.03099	2.46503	0.0144574	0.0342061	-3.81438
CBX5	0.503836	7.76591	5.27376	3.16268e-07	3.30804e-06	6.20061
TGFBI	0.503757	10.4125	3.79531	0.000190163	0.000867011	0.132487
CYP39A1	0.503745	5.55227	3.99208	8.89816e-05	0.000453341	0.843373
ZNF304	0.503615	6.13654	3.43871	0.00069772	0.00264089	-1.07483
PASD1	0.503396	4.05867	4.35449	2.03549e-05	0.000126483	2.23316
TTR	0.503173	6.29969	2.39108	0.0176321	0.040303	-3.98785
ZNF492	0.503143	2.94004	6.36349	1.11135e-09	2.27055e-08	11.6437
MACF1	0.503055	9.62341	6.17012	3.19104e-09	5.79508e-08	10.6243
AQP4	0.50275	3.44648	3.21035	0.00152172	0.0051317	-1.79178
VIM	0.502689	11.7975	4.40032	1.67745e-05	0.000107448	2.41618
CCDC3	0.502567	7.84598	4.9104	1.75949e-06	1.5016e-05	4.55941
PCSK5	0.502535	7.98223	3.0771	0.00235272	0.00741372	-2.18943
SEMA3C	0.50217	9.01767	2.47037	0.0142493	0.0337976	-3.80167
PKDCC	0.502165	8.89136	2.62792	0.00918929	0.0233584	-3.41474
PHACTR1	0.502138	5.20654	4.06587	6.6423e-05	0.000351699	1.11797
QPRT	0.502089	6.79694	2.12956	0.0343071	0.070251	-4.56084
C1orf216	0.500955	7.17912	5.97036	9.27359e-09	1.49756e-07	9.59463
LDLRAD4	0.500789	6.645	3.90162	0.000126624	0.000613626	0.512699
YPEL5	0.500434	10.0904	7.01617	2.71741e-11	8.23824e-10	15.2392
NAV1	0.500224	6.5296	5.58346	6.83831e-08	8.58589e-07	7.67065
OSBPL6	0.499982	5.17842	4.53141	9.56431e-06	6.56319e-05	2.94853
PYGO1	0.499888	3.85753	7.65991	5.67023e-13	2.95968e-11	18.9992
NEFL	0.49958	3.45881	4.92955	1.61089e-06	1.3924e-05	4.64361
PARM1	0.498459	7.72296	2.54285	0.0116748	0.0285923	-3.62645
TRIO	0.497995	7.0334	5.59433	6.47344e-08	8.20256e-07	7.72337
IL6ST	0.497503	11.0612	6.09164	4.86595e-09	8.49363e-08	10.2169
GC	0.497158	4.55138	1.42762	0.154803	0.240114	-5.78102
SLC26A2	0.496782	9.10726	4.7717	3.30793e-06	2.60846e-05	3.95767
FOXC2	0.496609	5.25801	5.34876	2.19513e-07	2.39027e-06	6.55071
SCG3	0.496012	3.11728	2.81907	0.00525084	0.0146137	-2.91522
CCR7	0.495665	5.64959	3.30388	0.00111126	0.0039226	-1.50352
PCDH8	0.495272	2.90497	2.98335	0.00316935	0.00952865	-2.45991
TLE4	0.495152	8.22284	4.29474	2.61337e-05	0.000156735	1.99698
GPR27	0.494957	6.4084	3.62377	0.000359815	0.0014921	-0.461455
ZNF502	0.494559	6.12257	4.35316	2.04688e-05	0.000127094	2.22788
PPP2R2B	0.493929	3.77787	4.379	1.83579e-05	0.000115539	2.33083
HOXA7	0.493896	5.65626	3.7588	0.000218217	0.000974871	0.00407323
PDE10A	0.493514	5.45016	2.85151	0.00476085	0.0134442	-2.82719
NKX2-3	0.493365	4.14541	3.72487	0.000247772	0.0010871	-0.114339
GABRA5	0.493048	3.06068	5.35251	2.15522e-07	2.35315e-06	6.56831
CHIA	0.492805	4.09477	3.97334	9.57763e-05	0.000482189	0.77434
ADCYAP1	0.492763	3.94983	5.0277	1.02095e-06	9.31224e-06	5.07912
SLC8A1	0.492461	6.7168	3.82765	0.000168186	0.000782916	0.247197
VWF	0.492375	8.64921	3.73365	0.000239776	0.00105717	-0.0837684
CAMK4	0.492145	4.54461	5.27647	3.12152e-07	3.26928e-06	6.21316
FAM216A	0.491373	6.42076	3.64927	0.000327743	0.0013771	-0.374691
OSMR	0.491252	8.40722	3.18792	0.00163917	0.00546198	-1.85979
SLC2A3	0.489739	8.25411	2.73644	0.00671265	0.0179357	-3.13517
UBE2Q2	0.489666	8.8226	4.64793	5.74482e-06	4.25524e-05	3.43255
VEGFC	0.488977	5.68983	3.91355	0.000120914	0.000589312	0.555901
BNIP2	0.488393	8.78907	5.65474	4.7655e-08	6.26915e-07	8.01795
SLC16A14	0.488144	6.67771	2.41832	0.0163975	0.0380018	-3.92454
HTR2B	0.488123	5.29846	1.80173	0.0729422	0.13036	-5.18893
LBP	0.487631	4.56897	4.41134	1.60082e-05	0.000103035	2.46044
MAB21L2	0.487474	3.23072	5.63517	5.26409e-08	6.86921e-07	7.92223
CSGALNACT2	0.487469	8.39166	5.65579	4.7401e-08	6.24082e-07	8.02309
ACTN1	0.487369	10.8154	5.41152	1.61265e-07	1.82605e-06	6.84657
ZNF516	0.486772	6.28421	5.62095	5.65767e-08	7.30038e-07	7.85289
QPCT	0.48653	7.48099	2.30928	0.0218457	0.0482443	-4.17385
IGFBP2	0.485985	8.47749	1.87656	0.0618879	0.114004	-5.05448
NISCH	0.485909	8.60238	6.90791	5.10746e-11	1.43169e-09	14.627
SLC2A10	0.485708	8.33434	2.50326	0.0130243	0.0313469	-3.72275
KLHL41	0.485556	3.26454	4.84485	2.37508e-06	1.95877e-05	4.2733
ARHGEF40	0.485462	7.33361	4.52783	9.71402e-06	6.64901e-05	2.9338
DNAJB4	0.484799	7.79042	4.97586	1.30012e-06	1.14769e-05	4.84822
SLC1A2	0.484417	4.24932	3.14847	0.00186632	0.00608603	-1.97836
FKBP14	0.484359	7.4323	5.73112	3.22496e-08	4.43581e-07	8.3937
MPP7	0.484276	6.74656	2.41353	0.0166089	0.0383817	-3.93572
NELL2	0.483981	5.90073	2.65098	0.00860304	0.0220926	-3.35622
CD36	0.483869	6.94903	2.79189	0.00569615	0.0156411	-2.98824
PLAT	0.483324	8.21906	3.0477	0.00258512	0.00802568	-2.27508
SORCS1	0.482974	3.62398	6.15123	3.53324e-09	6.36652e-08	10.5259
APH1B	0.482761	6.43954	6.1406	3.74136e-09	6.69678e-08	10.4707
MAPK10	0.482369	6.07613	6.67478	1.94729e-10	4.85503e-09	13.3297
PEAR1	0.482118	5.60165	5.6906	3.96901e-08	5.3341e-07	8.1939
ADAMTS6	0.482073	4.67949	3.88261	0.000136264	0.000652721	0.444017
LUM	0.481547	11.575	4.31064	2.44585e-05	0.000147508	2.05956
OLFML2A	0.481365	6.83838	3.97324	9.58139e-05	0.000482228	0.773972
EGFLAM	0.480467	5.6708	5.22025	4.09479e-07	4.15149e-06	5.95315
LYVE1	0.48043	5.03121	3.64667	0.000330887	0.001388	-0.383565
FOXN3	0.479965	8.90454	5.57822	7.02152e-08	8.78694e-07	7.64524
ZNF229	0.47992	3.70763	6.49607	5.32726e-10	1.18542e-08	12.3551
TSHZ2	0.479868	6.37949	7.5716	9.7523e-13	4.69338e-11	18.4718
VCAM1	0.479399	8.77976	2.97303	0.00327358	0.00978929	-2.48922
PDE4DIP	0.479115	6.16406	4.75595	3.55083e-06	2.77163e-05	3.89021
GATA3	0.478905	6.39704	3.47458	0.000614974	0.00238003	-0.958201
GNG7	0.478905	5.8921	5.00361	1.14258e-06	1.02371e-05	4.97158
PTP4A3	0.47875	6.4882	3.99179	8.90819e-05	0.000453709	0.842316
F8	0.478228	6.64894	3.32714	0.0010266	0.00367589	-1.43069
LPL	0.478065	6.90992	3.233	0.00141112	0.00481511	-1.72268
L1CAM	0.477953	5.55451	3.40197	0.000793209	0.00294446	-1.19319
TRIM50	0.477884	4.55167	3.91344	0.000120966	0.000589384	0.555504
ASB1	0.477682	6.31353	8.36577	6.60012e-15	7.07262e-13	23.3358
SCN9A	0.477048	3.09464	5.54448	8.32025e-08	1.02147e-06	7.48212
MEIS2	0.476885	8.53874	3.03906	0.00265727	0.00822443	-2.30008
IL7R	0.476583	8.54945	2.92665	0.00378199	0.0110563	-2.61975
THBS3	0.476517	6.25945	6.25898	1.97045e-09	3.82759e-08	11.0901
MMD	0.47634	9.27952	4.82545	2.59418e-06	2.12216e-05	4.1892
ADAM19	0.476203	5.85612	4.32623	2.29161e-05	0.000139453	2.12112
ARL4C	0.475433	8.68719	3.56927	0.000438519	0.00176465	-0.645064
GPER1	0.475384	5.56103	6.35711	1.1511e-09	2.33994e-08	11.6097
MAGED2	0.47534	8.5095	5.04957	9.2146e-07	8.51603e-06	5.1771
HOXA2	0.475121	4.05665	6.04793	6.14546e-09	1.04748e-07	9.99159
ZNF585B	0.474937	6.05344	3.24475	0.00135669	0.0046668	-1.68664
TWSG1	0.47445	9.96191	5.17	5.20976e-07	5.13706e-06	5.72257
HSPA12B	0.474341	5.69492	6.66864	2.01642e-10	4.99657e-09	13.2959
MED15P9	0.474233	4.93633	4.77201	3.30333e-06	2.60846e-05	3.95899
NRXN1	0.473757	4.4511	5.20057	4.50077e-07	4.50941e-06	5.86262
ZNF626	0.473649	5.24469	5.26514	3.29744e-07	3.4375e-06	6.16062
FBXL22	0.473626	3.84661	6.21805	2.46181e-09	4.59983e-08	10.8749
C1orf54	0.473593	8.99946	4.35961	1.99212e-05	0.000124039	2.25353
DIO2	0.4734	6.88976	3.40273	0.000791118	0.00293872	-1.19075
PLCXD3	0.473258	3.43486	5.07894	8.02545e-07	7.51351e-06	5.3092
DPP10	0.473089	2.74329	6.18866	2.88672e-09	5.29593e-08	10.7211
IDS	0.472852	9.63341	4.8249	2.60058e-06	2.12561e-05	4.18685
ST3GAL1	0.472817	6.90429	4.05879	6.83239e-05	0.000359997	1.09145
AXL	0.47253	8.01503	3.99676	8.73564e-05	0.000446749	0.860671
RASD1	0.472217	6.66608	3.42905	0.00072173	0.00271968	-1.10607
TSHZ1	0.472186	7.62423	4.64526	5.81304e-06	4.29894e-05	3.42133
KRBOX4	0.47215	6.84878	4.32723	2.28203e-05	0.000139027	2.12508
PNMA6A	0.471765	4.89248	3.51926	0.00052473	0.00207039	-0.811378
KLC1	0.471204	8.93583	7.40891	2.62387e-12	1.11144e-10	17.5095
MAP3K3	0.470664	7.03947	7.91825	1.13808e-13	7.60962e-12	20.562
CDON	0.470383	4.6561	6.05262	5.99351e-09	1.02301e-07	10.0158
PCDHB2	0.470123	4.58481	2.35154	0.0195696	0.0440105	-4.07851
CECR2	0.470009	3.93919	4.32741	2.28028e-05	0.000138973	2.1258
FRAS1	0.469819	6.8836	1.8803	0.0613747	0.113277	-5.04763
ITGB1BP2	0.469471	4.71782	5.76045	2.77318e-08	3.88173e-07	8.53901
SYNDIG1	0.469249	4.82047	4.2097	3.71284e-05	0.000212589	1.66558
ZNF682	0.468882	5.31844	3.59647	0.000397418	0.00162267	-0.553756
ACVR2B	0.468659	6.63142	5.23537	3.8074e-07	3.89675e-06	6.02285
PTGES	0.46854	6.7363	3.14154	0.00190913	0.00621438	-1.99906
NAT14	0.468457	6.01376	4.80005	2.91066e-06	2.34083e-05	4.07953
CD1D	0.468133	5.44066	2.83463	0.00501032	0.0140336	-2.87311
ZNF570	0.467071	4.26426	5.89859	1.35269e-08	2.0806e-07	9.23063
NTN4	0.466967	7.83449	3.11222	0.00210037	0.00673791	-2.08611
CMYA5	0.466868	5.3129	7.80085	2.36952e-13	1.4148e-11	19.8482
CYP7B1	0.466441	3.30628	5.67578	4.28116e-08	5.70622e-07	8.12106
HCFC2	0.466147	6.7534	5.21103	4.28029e-07	4.3206e-06	5.91072
CHSY3	0.466102	5.44353	3.89411	0.000130353	0.000627562	0.485528
MYL6B	0.466021	7.7269	5.36796	1.99807e-07	2.19489e-06	6.64094
EHD3	0.465747	6.39987	7.11976	1.47759e-11	4.81063e-10	15.8306
IGFBP1	0.465432	4.05194	1.85271	0.065249	0.118936	-5.09791
IL6R	0.465432	7.80042	3.74192	0.000232478	0.0010278	-0.0549563
INPP5A	0.465311	9.13014	5.78582	2.43281e-08	3.4683e-07	8.66511
GBGT1	0.465161	5.57652	6.07021	5.4568e-09	9.42331e-08	10.1063
MAMLD1	0.464623	5.08319	5.76953	2.64634e-08	3.72028e-07	8.58409
VSTM4	0.463926	5.639	7.71092	4.13913e-13	2.30949e-11	19.3054
PDE2A	0.463885	5.54588	6.84002	7.56374e-11	2.03981e-09	14.2462
ZDHHC15	0.463698	2.78964	8.94753	1.45498e-16	2.42711e-14	27.0559
TLR5	0.46353	5.75713	4.05843	6.84225e-05	0.000360399	1.0901
HOMER3	0.463423	6.38007	5.37	1.97812e-07	2.17672e-06	6.65057
ZNF512	0.463356	7.71996	4.74956	3.65417e-06	2.83861e-05	3.8629
SGTB	0.462576	7.58086	4.61333	6.69049e-06	4.8373e-05	3.28776
S1PR1	0.462556	6.23724	4.76567	3.39899e-06	2.66856e-05	3.93181
HSPG2	0.462524	8.33149	4.24106	3.26387e-05	0.000190042	1.78715
AFAP1L1	0.462509	5.28892	3.6215	0.000362818	0.0015007	-0.469175
UTRN	0.462449	9.01268	3.78175	0.000200161	0.000905958	0.0846562
PTPN21	0.461807	6.68436	4.89237	1.91138e-06	1.61589e-05	4.48042
PURA	0.461348	9.12859	5.55202	8.01131e-08	9.90305e-07	7.51848
CSPG4	0.461226	5.13225	5.81763	2.06325e-08	3.0104e-07	8.8238
MAGEL2	0.461225	3.4393	7.47097	1.80137e-12	8.07424e-11	17.8751
ZNF385D	0.461153	3.91895	5.95319	1.01529e-08	1.62336e-07	9.50727
ECSCR	0.461081	7.17611	3.99367	8.84267e-05	0.000451366	0.849244
PDK3	0.460564	8.84942	4.30299	2.52512e-05	0.000151948	2.02943
HHEX	0.459892	6.67514	3.09195	0.00224276	0.00712548	-2.14586
SLC9A9	0.459892	6.46655	4.79864	2.9293e-06	2.35347e-05	4.07345
EVC	0.459611	5.68879	8.03677	5.39602e-14	3.98689e-12	21.2887
BTBD11	0.459411	4.8509	3.44196	0.000689815	0.00261709	-1.06431
CERK	0.45901	8.11385	4.89011	1.93133e-06	1.63081e-05	4.47052
NAALAD2	0.458705	3.25713	6.38676	9.77513e-10	2.02652e-08	11.7678
DLL1	0.458003	6.73612	3.16804	0.00175023	0.00576557	-1.91971
CCDC71L	0.458002	8.06991	3.75073	0.00022493	0.000999955	-0.0241831
HOXB3	0.457997	8.19723	2.97815	0.00322145	0.00966196	-2.47468
RRAD	0.457391	5.71681	3.39015	0.000826437	0.0030524	-1.23102
PCDH17	0.45634	7.38886	4.1445	4.84235e-05	0.000266965	1.41532
HPGDS	0.456279	5.51412	3.07135	0.0023966	0.00752851	-2.20624
PHACTR3	0.45618	3.97755	2.50424	0.0129892	0.0312813	-3.72038
ATP8A2	0.455705	4.17724	5.69161	3.94866e-08	5.31883e-07	8.19885
MDM4	0.45536	8.61173	5.43043	1.46875e-07	1.67838e-06	6.93628
HIP1	0.455044	6.7042	3.8129	0.000177894	0.000820747	0.194766
CDH12	0.454882	3.04037	3.37358	0.000875213	0.0032049	-1.28386
MICAL2	0.454725	9.98695	4.27412	2.84705e-05	0.000168599	1.9161
ZNF578	0.454243	3.31378	5.3292	2.41541e-07	2.60039e-06	6.45901
SOD3	0.454113	6.05987	4.48735	1.15684e-05	7.73506e-05	2.76813
NLGN1	0.453888	3.22489	4.84691	2.35292e-06	1.94347e-05	4.28224
CITED2	0.453515	6.73722	4.17119	4.34505e-05	0.000243278	1.51738
THSD4	0.453486	6.83922	3.15153	0.00184773	0.00603636	-1.96922
HS3ST3B1	0.452948	6.2739	2.8922	0.00420537	0.0120865	-2.71549
CACNA1C	0.452815	4.54691	6.41397	8.4094e-10	1.77712e-08	11.9134
PAM	0.452765	10.438	3.94904	0.000105327	0.000523913	0.685216
AFAP1	0.452697	3.97799	5.9891	8.3987e-09	1.37272e-07	9.69021
TDRD9	0.452637	3.53869	2.37346	0.0184733	0.0418509	-4.02842
GSTA1	0.452014	8.59028	1.22411	0.222205	0.32054	-6.04654
NBPF1	0.451849	10.1044	7.53363	1.23001e-12	5.68649e-11	18.2461
SUSD4	0.451769	4.52837	4.31219	2.43012e-05	0.000146668	2.06566
UGT3A1	0.451708	3.85362	4.12163	5.31099e-05	0.00028838	1.32835
TMEM108	0.45141	4.90271	7.64311	6.28839e-13	3.19976e-11	18.8985
TULP3	0.451063	7.20174	5.75968	2.78415e-08	3.89036e-07	8.5352
NEU1	0.450429	7.52087	2.45269	0.0149489	0.0351634	-3.84367
WSB1	0.450322	9.75139	6.97001	3.55903e-11	1.03951e-09	14.9774
MAFB	0.449478	9.145	2.86113	0.00462386	0.0131077	-2.80093
APLNR	0.44924	7.33428	3.22955	0.00142746	0.00485858	-1.73323
CAMK1D	0.449056	5.89675	4.2839	2.73382e-05	0.000162812	1.95443
RIMS1	0.44877	4.97616	3.0863	0.00228401	0.00723664	-2.16245
FMNL3	0.447943	5.90935	5.33081	2.3964e-07	2.58163e-06	6.46659
ORAI2	0.447351	7.52882	6.30304	1.549e-09	3.07162e-08	11.3227
ITIH2	0.447328	4.00428	3.06324	0.00245975	0.00769253	-2.22989
SLC16A10	0.446966	6.43844	2.54664	0.0115524	0.028327	-3.61716
ABCB1	0.446301	5.25759	3.05834	0.00249869	0.00779323	-2.24417
HHIP	0.446193	5.47106	1.85373	0.0651017	0.118721	-5.09606
IGFBPL1	0.446137	4.76809	2.46184	0.0145832	0.0344382	-3.82197
BCL2	0.446031	6.49105	4.32258	2.32691e-05	0.00014107	2.10667
MYO9A	0.445965	7.55898	7.90074	1.27007e-13	8.32023e-12	20.4552
INHBB	0.445869	6.13196	2.99121	0.003092	0.00932903	-2.43753
NAPSB	0.445768	6.14057	2.66887	0.00817164	0.0211534	-3.31048
TPM1	0.445302	12.0119	5.09844	7.31979e-07	6.92641e-06	5.39721
ZBED8	0.444934	5.74792	3.66873	0.000305102	0.00129644	-0.308118
PXDC1	0.444653	7.74867	4.48286	1.17935e-05	7.85634e-05	2.74987
MAN1A1	0.444349	9.91619	3.92849	0.000114101	0.000560836	0.610228
ARHGAP22	0.444078	4.37885	6.2529	2.03688e-09	3.92367e-08	11.058
DAAM1	0.443987	8.20492	5.89085	1.40868e-08	2.16056e-07	9.19154
CYTL1	0.443151	4.75261	3.55801	0.000456686	0.00183048	-0.682704
LRCH3	0.442938	7.42349	6.12861	3.9905e-09	7.08785e-08	10.4084
RASGRP2	0.442742	5.85149	5.91811	1.22108e-08	1.89312e-07	9.32931
COL12A1	0.442727	10.2276	2.62525	0.00925953	0.0234929	-3.42149
CHFR	0.441342	7.39982	3.75071	0.000224945	0.000999955	-0.0242437
ERRFI1	0.440824	9.79934	3.86734	0.000144502	0.000685083	0.389098
TCEAL8	0.440795	8.51718	3.07405	0.00237589	0.00747216	-2.19834
SLC2A2	0.440694	3.07982	2.89836	0.00412657	0.0118981	-2.69843
ZNF257	0.440476	2.89372	5.14783	5.79069e-07	5.65474e-06	5.62139
ZNF350	0.439979	6.14273	3.88052	0.000137364	0.0006565	0.436495
CCDC92	0.439722	7.5767	5.16297	5.38759e-07	5.29306e-06	5.69044
BDH2	0.439715	9.39828	3.50088	0.000560242	0.0021918	-0.871991
ADCY9	0.439645	7.36014	4.65678	5.52454e-06	4.10434e-05	3.46971
CDH6	0.439421	6.05964	3.64472	0.00033327	0.00139633	-0.390236
RCOR3	0.438894	8.02734	6.01898	7.16857e-09	1.19705e-07	9.843
GDAP1	0.438112	6.65725	3.14668	0.00187729	0.00611812	-1.98371
MAP3K7CL	0.437921	5.08628	4.07318	6.45116e-05	0.000342474	1.14542
SPESP1	0.437913	3.73627	2.76738	0.00612684	0.0166228	-3.05352
LNP1	0.437851	6.22318	5.60658	6.08473e-08	7.73425e-07	7.78291
EID3	0.437753	3.69238	4.80566	2.83769e-06	2.28555e-05	4.10371
CR1	0.437424	5.56144	2.6079	0.00972718	0.0245317	-3.46516
KRT23	0.437404	5.98598	1.20383	0.229936	0.329257	-6.0708
SYDE1	0.437193	7.15831	7.24544	7.00552e-12	2.55184e-10	16.5553
IFFO1	0.437102	6.41859	6.65178	2.21877e-10	5.40691e-09	13.2032
LAMA1	0.436699	4.7476	2.18956	0.0295964	0.062223	-4.43498
TCEAL1	0.436602	7.85258	3.99018	8.96486e-05	0.000455878	0.836365
SLC26A4	0.43607	3.14014	5.31908	2.53756e-07	2.71383e-06	6.4117
BACH2	0.435659	5.23734	6.40451	8.86126e-10	1.85972e-08	11.8628
COCH	0.435609	7.52546	3.71128	0.000260636	0.00113645	-0.161492
C14orf28	0.435581	6.29174	4.56051	8.42879e-06	5.87872e-05	3.06845
CAV2	0.435126	8.99675	2.89713	0.00414222	0.0119347	-2.70184
SAGE1	0.434792	3.18944	4.14216	4.88835e-05	0.000269042	1.40641
RORB	0.434575	3.629	5.78467	2.44726e-08	3.48278e-07	8.6594
RAB3C	0.434562	4.30022	4.06245	6.73365e-05	0.000355489	1.10513
RCBTB2	0.433079	8.06902	4.04383	7.25153e-05	0.000378823	1.03551
AGPAT4	0.432441	5.40248	4.62101	6.46843e-06	4.69774e-05	3.31982
HOXD8	0.432355	4.877	5.23143	3.88033e-07	3.96137e-06	6.00467
MAOA	0.432099	8.69826	1.89249	0.0597253	0.111062	-5.02518
RPS6KA2	0.432046	7.37121	3.81485	0.00017658	0.000815746	0.201691
CREB3L2	0.431987	9.32113	5.01441	1.08643e-06	9.82767e-06	5.01972
SH3PXD2B	0.431919	7.67915	4.44753	1.37217e-05	8.98907e-05	2.60639
RAB6B	0.431733	6.22517	5.62778	5.46506e-08	7.09143e-07	7.8862
LRRK2	0.431033	5.80948	2.58961	0.010243	0.0255855	-3.5109
CHGB	0.430871	4.69889	1.49771	0.135626	0.215704	-5.6803
SLC27A6	0.430559	3.22813	5.35175	2.16323e-07	2.35871e-06	6.56476
DEFB1	0.430427	6.78539	1.52204	0.129419	0.207352	-5.64423
HOXB2	0.430286	7.30323	3.11325	0.00209338	0.0067195	-2.08308
FUT9	0.430084	5.85214	1.1329	0.258476	0.361768	-6.1525
SMIM3	0.430006	7.42529	3.65597	0.000319774	0.00134852	-0.351804
CHST11	0.429837	6.93012	3.44342	0.000686281	0.00260715	-1.05957
CALHM2	0.42973	6.39156	5.11699	6.7043e-07	6.4203e-06	5.48122
DPY19L3	0.429526	8.00665	4.8995	1.84981e-06	1.56875e-05	4.51165
PDPN	0.429472	6.87106	3.0054	0.00295666	0.00897659	-2.39697
GIMAP8	0.429018	6.67419	2.92024	0.00385767	0.0112482	-2.63764
ANKRD50	0.428795	8.54897	4.50398	1.07687e-05	7.2816e-05	2.83604
ULK2	0.428511	5.59239	3.75183	0.000224005	0.000996597	-0.0203382
TMEM200C	0.428429	4.45165	4.39237	1.73485e-05	0.000110344	2.38434
ASGR1	0.42833	5.47571	3.98299	9.222e-05	0.000467338	0.809834
TRIL	0.428249	5.96595	3.65706	0.000318499	0.00134419	-0.348089
ZNF302	0.428108	7.93701	4.23196	3.38856e-05	0.000196173	1.75178
MAML2	0.428014	8.17246	4.0921	5.98079e-05	0.000320236	1.21661
CARD8	0.427422	7.87288	4.40011	1.6789e-05	0.000107448	2.41537
DCX	0.427387	3.37245	4.20179	3.83498e-05	0.000218885	1.63507
TCTN1	0.427095	7.10203	4.91195	1.74698e-06	1.49407e-05	4.56622
DDIT4L	0.427088	3.98045	7.09667	1.69326e-11	5.42547e-10	15.6983
SOX7	0.426976	6.74455	2.45393	0.0148989	0.0350761	-3.84073
ARMCX6	0.426973	9.80171	3.8505	0.00015414	0.000725436	0.328712
ZNF43	0.426582	5.73927	4.01555	8.11155e-05	0.000417604	0.930247
COL3A1	0.426576	12.5227	3.65067	0.000326069	0.00137113	-0.369928
MITF	0.42634	7.56313	2.98181	0.0031847	0.00957125	-2.46429
PGBD5	0.426223	4.84825	3.47375	0.000616781	0.00238474	-0.960913
HIPK3	0.425911	10.8148	7.54405	1.15416e-12	5.38196e-11	18.3079
LPAR4	0.425777	3.06085	6.17203	3.1582e-09	5.74188e-08	10.6343
TEAD2	0.425182	6.86584	5.74638	2.98156e-08	4.14473e-07	8.46925
LATS2	0.424523	9.04491	4.59671	7.1963e-06	5.1459e-05	3.21854
TAS2R14	0.424501	4.75181	4.87375	2.08155e-06	1.73706e-05	4.39908
CLEC14A	0.424112	6.81365	4.7105	4.35191e-06	3.30603e-05	3.6966
CLCN6	0.423586	6.02761	6.77543	1.0965e-10	2.86631e-09	13.8862
GPR37	0.423558	2.8873	3.58168	0.000419292	0.00169869	-0.603474
COL18A1	0.423222	7.32717	3.74889	0.000226488	0.00100516	-0.0306179
ZEB1-AS1	0.423083	4.83399	3.43999	0.000694598	0.00263255	-1.07069
FSCN1	0.422933	6.2273	3.50935	0.000543609	0.00213602	-0.844099
FKBP10	0.422924	6.63037	2.75893	0.00628204	0.0169614	-3.0759
TGM2	0.422585	8.12426	2.70133	0.00743842	0.0195138	-3.22678
CTSO	0.422424	7.68486	3.18553	0.00165216	0.00549587	-1.86702
IGFBP3	0.422419	10.7968	3.17021	0.0017378	0.00573514	-1.9132
OGFRL1	0.422363	8.52379	3.12343	0.00202522	0.00653181	-2.0529
PPP1R16B	0.422339	7.17742	3.24462	0.0013573	0.00466719	-1.68705
IGIP	0.422324	7.66325	4.93948	1.53869e-06	1.33714e-05	4.68737
CIRBP	0.422112	10.1239	5.34896	2.19304e-07	2.3896e-06	6.55163
ZNF420	0.422093	7.15391	3.88847	0.000133218	0.000639646	0.465174
ARAP3	0.42196	7.02338	4.46289	1.2849e-05	8.47576e-05	2.66863
PAPPA	0.421938	7.05147	2.34383	0.0199688	0.0447589	-4.09604
MLH1	0.421893	8.9355	2.94497	0.00357306	0.0105503	-2.5684
AFP	0.421852	4.87109	2.14362	0.0331491	0.0683642	-4.53165
TIE1	0.421832	4.66739	4.0591	6.82409e-05	0.000359911	1.09259
SHISA6	0.421809	3.69163	2.41853	0.0163881	0.0379853	-3.92403
LRRC34	0.421153	4.02252	2.43966	0.0154841	0.0361697	-3.87445
RERE	0.421065	8.48704	5.62699	5.48707e-08	7.11429e-07	7.88233
SP4	0.420983	8.15062	5.313	2.61392e-07	2.78262e-06	6.38328
TIMP1	0.42097	11.0684	3.1701	0.0017384	0.00573594	-1.91352
ZNF883	0.420945	4.13048	1.96032	0.051207	0.0977791	-4.89771
EGR3	0.420929	7.05457	2.34149	0.020091	0.0449556	-4.10133
ADAM33	0.41988	6.61581	7.00189	2.95429e-11	8.81991e-10	15.1581
KSR1	0.419853	6.88721	4.91249	1.74258e-06	1.4911e-05	4.56862
SLC30A4	0.41977	7.20496	3.83709	0.000162244	0.000759186	0.280813
ARRDC4	0.41958	8.38108	2.83712	0.00497279	0.0139502	-2.86635
ENO2	0.419554	5.96671	2.64152	0.00883935	0.0225705	-3.38028
SOX17	0.419541	5.19231	4.63388	6.1123e-06	4.49493e-05	3.37363
DSTYK	0.419133	6.31048	6.11947	4.19136e-09	7.42017e-08	10.361
ERVK13-1	0.419113	5.9836	3.98229	9.24723e-05	0.000468471	0.80727
PRKCQ	0.41813	5.75463	3.15461	0.00182917	0.00598057	-1.96
WDPCP	0.417919	6.13547	7.75017	3.24617e-13	1.86263e-11	19.5419
NEDD4	0.417661	6.65698	3.59083	0.000405633	0.00165287	-0.572745
MACROD2	0.417355	6.0687	1.70015	0.0905004	0.155769	-5.36293
MUC15	0.417332	3.18014	2.97803	0.00322261	0.00966364	-2.47501
PARD3B	0.4173	6.44222	4.12847	5.16646e-05	0.000282141	1.35432
PIEZO2	0.417223	5.76421	3.50802	0.000546191	0.00214461	-0.848485
ST6GAL2	0.416941	3.08486	4.56058	8.42643e-06	5.87872e-05	3.06872
DUSP3	0.41684	8.71903	5.48449	1.12308e-07	1.31781e-06	7.19393
HDAC5	0.416313	6.63326	6.10111	4.62516e-09	8.12593e-08	10.2659
NEK1	0.416239	6.92597	4.38429	1.79519e-05	0.000113292	2.35199
CDH5	0.415909	6.71304	3.48649	0.000589598	0.00229334	-0.919237
PCDHB14	0.415696	5.3058	2.55672	0.0112326	0.0276559	-3.59239
NPFFR2	0.415202	3.59014	3.49513	0.000571789	0.00223072	-0.890867
SPIDR	0.41489	6.54049	3.99085	8.9412e-05	0.000454818	0.838845
SIPA1L2	0.414728	8.09848	2.83464	0.0050102	0.0140336	-2.87309
RPL39L	0.414673	6.26254	2.09702	0.0371221	0.0750657	-4.62769
ACSF2	0.414378	7.11126	4.13837	4.96394e-05	0.000272369	1.39197
PLA2G5	0.414155	3.66846	5.21233	4.25377e-07	4.2992e-06	5.91667
GIMAP6	0.414149	7.73273	2.83555	0.00499646	0.014002	-2.87062
CLEC1A	0.413814	4.55092	4.73398	3.91835e-06	3.02494e-05	3.79646
GPNMB	0.413741	10.3178	2.2071	0.0283297	0.0598751	-4.39755
PAQR5	0.413651	6.10863	2.16806	0.0312154	0.0650621	-4.48045
MXI1	0.413578	9.78413	4.59306	7.31227e-06	5.21923e-05	3.20335
ZNF268	0.412317	6.9411	3.37013	0.000885679	0.00323868	-1.29481
ZSCAN26	0.412137	5.90821	5.42186	1.53235e-07	1.74735e-06	6.89559
NPY	0.411896	4.89332	3.17722	0.00169812	0.00562138	-1.89209
EHBP1	0.411826	9.06087	5.23888	3.74343e-07	3.84343e-06	6.03908
RBFOX2	0.411792	8.32442	6.36978	1.07348e-09	2.19872e-08	11.6773
PARD6G	0.411792	6.0917	4.65921	5.46543e-06	4.06264e-05	3.47994
STAT5B	0.411446	7.34756	6.06307	5.66856e-09	9.72482e-08	10.0695
ANKRD29	0.411241	5.82162	1.98637	0.0482198	0.0930857	-4.8476
ZNF540	0.411099	3.84534	6.35184	1.18499e-09	2.3998e-08	11.5817
PSD3	0.410912	7.99881	2.62245	0.00933343	0.0236382	-3.42854
CRIM1	0.410764	8.09348	4.17082	4.35173e-05	0.000243483	1.51593
PRCP	0.410691	9.8515	4.5333	9.48645e-06	6.51529e-05	2.95629
ADPRH	0.410563	5.23078	5.50947	9.91482e-08	1.18838e-06	7.31365
ADIPOQ	0.410275	2.86711	3.83536	0.000163316	0.000763322	0.274654
NID2	0.410254	8.17651	2.84794	0.00481263	0.0135691	-2.83692
PTK7	0.410203	6.76882	3.15743	0.00181233	0.00593871	-1.95156
GLDC	0.410115	5.36517	1.9205	0.0560738	0.105369	-4.97307
SLC44A5	0.409788	4.18111	1.84242	0.0667453	0.121172	-5.11648
L3HYPDH	0.409704	5.60889	4.3147	2.40476e-05	0.000145355	2.07557
EIF5A2	0.409245	6.64119	2.45251	0.0149564	0.0351757	-3.8441
KLHL3	0.408825	6.09267	4.04929	7.09583e-05	0.000372143	1.0559
CHST10	0.408753	6.08294	7.13417	1.3569e-11	4.45354e-10	15.9133
CTDSP2	0.40858	9.2268	7.34585	3.83815e-12	1.53725e-10	17.1399
RBP2	0.40844	6.58866	1.29296	0.197368	0.291201	-5.96121
BRINP3	0.408138	2.78835	4.75163	3.62026e-06	2.81767e-05	3.87177
DENND5B	0.40802	7.036	3.44859	0.000673953	0.00256533	-1.04283
ARL4D	0.40761	5.32929	8.2465	1.42067e-14	1.31359e-12	22.5887
ZFP3	0.407357	5.77419	2.52351	0.0123178	0.0299271	-3.67369
TMEM255A	0.407265	4.28453	2.18027	0.0302864	0.063447	-4.45467
ILDR2	0.407186	4.1799	3.44684	0.000678109	0.00257873	-1.0485
SLC35F1	0.407036	5.58215	6.67082	1.99164e-10	4.95035e-09	13.3078
SLC18A2	0.406911	4.94995	3.02693	0.00276187	0.00849714	-2.33514
NKIRAS1	0.406509	6.75315	5.02658	1.02633e-06	9.34026e-06	5.0741
PHF1	0.406302	8.68042	7.02453	2.58758e-11	7.89992e-10	15.2867
PREX1	0.406044	7.1512	4.3887	1.76201e-05	0.000111764	2.36964
LINC00672	0.405917	4.31448	5.23299	3.85117e-07	3.93408e-06	6.0119
SASH1	0.405712	8.84865	5.12966	6.31328e-07	6.09882e-06	5.53871
IRS2	0.405566	9.46213	2.44561	0.0152379	0.0357119	-3.86042
CD248	0.40503	7.64	4.81801	2.68318e-06	2.18173e-05	4.15706
NNMT	0.404706	4.87209	4.8169	2.69676e-06	2.19058e-05	4.15225
CCDC181	0.404516	4.4915	2.87894	0.00437953	0.0125049	-2.75205
COL4A1	0.404231	11.0615	3.63124	0.00035013	0.00145867	-0.436105
ZNF83	0.404093	7.41288	2.76234	0.00621897	0.016823	-3.06688
GALNT15	0.404089	4.54844	3.70529	0.0002665	0.00115703	-0.182213
TLE2	0.404082	6.78459	3.67613	0.000296888	0.0012672	-0.282729
EGR1	0.403972	10.7744	2.94544	0.00356787	0.0105369	-2.56709
GNPDA2	0.403673	6.99309	3.43743	0.000700854	0.00265151	-1.07897
DENND2A	0.403349	5.97199	4.22919	3.42731e-05	0.000198062	1.74105
NUMBL	0.402835	7.93957	6.85927	6.7685e-11	1.84379e-09	14.3539
BRMS1L	0.402256	7.43225	5.83562	1.87909e-08	2.7895e-07	8.91388
SGCA	0.402239	3.96326	6.45977	6.52167e-10	1.42604e-08	12.1594
HSPB1	0.402187	9.40977	3.15778	0.00181025	0.00593549	-1.95051
DYNLRB2	0.401968	3.10295	5.30636	2.69969e-07	2.86451e-06	6.35232
PGC	0.40173	10.6391	0.834883	0.404679	0.512894	-6.44205
LONRF1	0.401714	7.95343	4.10726	5.62746e-05	0.000303729	1.27389
PITX2	0.401514	3.26837	2.15173	0.0324958	0.0672999	-4.51471
NFIA	0.40146	8.81424	3.83835	0.000161461	0.000755963	0.285331
ERC2	0.401144	4.03089	5.02618	1.02827e-06	9.35265e-06	5.07229
SLC15A1	0.401092	5.38816	1.81432	0.0709763	0.127438	-5.16668
ICAM4	0.400971	3.44971	4.10376	5.70729e-05	0.00030732	1.26064
TAPT1-AS1	0.400966	4.67233	4.62223	6.43404e-06	4.67906e-05	3.32489
SMLR1	0.400955	3.98172	2.65949	0.00839528	0.0216175	-3.33449
IGF2BP1	0.400679	4.58593	4.22388	3.50291e-05	0.00020171	1.72047
LRIG1	0.400519	8.71999	2.86503	0.00456929	0.0129689	-2.79024
EMP3	0.400341	6.449	3.97733	9.42905e-05	0.000475894	0.789004
DAB2	0.400302	4.19724	4.97512	1.30454e-06	1.15097e-05	4.84497
GHRL	0.400123	5.47279	1.35611	0.176441	0.266473	-5.87889
RARRES1	0.400057	8.83157	1.53086	0.127226	0.204535	-5.63103
MFGE8	0.399878	6.18593	5.63869	5.17083e-08	6.75841e-07	7.93943
SERPIND1	0.39978	3.1902	2.77166	0.00604949	0.0164571	-3.04215
ROBO4	0.399651	7.22143	3.95497	0.000102918	0.000514145	0.706902
GFRA3	0.399581	5.53086	3.6398	0.000339335	0.00141771	-0.407
PNISR	0.399433	8.94932	4.62485	6.36005e-06	4.63777e-05	3.33587
PLXND1	0.399049	8.09193	5.25198	3.51414e-07	3.64502e-06	6.09964
PPP1R12A	0.399045	9.58728	5.57554	7.11719e-08	8.89292e-07	7.63223
RARB	0.398848	6.32786	3.31153	0.00108274	0.00384206	-1.47964
FLI1	0.398757	6.93097	2.83533	0.00499985	0.0140091	-2.87123
PRKCA	0.398507	8.57185	3.10264	0.00216658	0.00691878	-2.11439
GIMAP7	0.398409	7.40109	2.46296	0.014539	0.034359	-3.81931
PPM1F	0.398363	7.05263	7.4598	1.92773e-12	8.49935e-11	17.8092
RAB37	0.398113	4.90917	3.43685	0.000702274	0.00265564	-1.08084
LAMB2	0.398077	7.06028	3.67332	0.000299984	0.00127885	-0.292381
MYADM	0.398048	10.5628	3.90186	0.000126507	0.000613244	0.513563
IQSEC1	0.398008	6.97074	7.16932	1.1019e-11	3.76157e-10	16.1154
CD99L2	0.39776	5.881	5.32427	2.47417e-07	2.65658e-06	6.43596
WT1	0.39755	3.88274	2.37624	0.0183386	0.0416064	-4.02205
SLC26A11	0.397437	7.94907	4.71948	4.18083e-06	3.19405e-05	3.73476
AKR1B1	0.397184	9.14926	3.01649	0.00285483	0.00872901	-2.36518
C3orf18	0.397021	5.33981	7.64382	6.26083e-13	3.19976e-11	18.9028
SCPEP1	0.396849	9.01332	3.656	0.000319743	0.00134852	-0.351712
C21orf91	0.396726	8.47715	4.57678	7.85177e-06	5.54075e-05	3.13577
GSTM5	0.396601	5.25082	6.62184	2.62839e-10	6.2544e-09	13.0391
GAP43	0.396578	4.38262	5.73841	3.10642e-08	4.29615e-07	8.42975
PPP2R2C	0.396477	4.88751	2.04619	0.0419138	0.0829814	-4.73013
SYCP2L	0.396443	3.40678	4.42249	1.52675e-05	9.88777e-05	2.50529
TGFBR2	0.39633	10.4471	3.77119	0.000208285	0.000938212	0.0475295
PRDM6	0.396128	5.95041	5.7949	2.32109e-08	3.32957e-07	8.71038
COL1A2	0.395864	12.2393	2.74278	0.00658869	0.0176422	-3.11851
EHD2	0.395858	7.33192	4.38656	1.77807e-05	0.00011259	2.36106
FGL2	0.395765	9.54535	2.1849	0.0299412	0.0628491	-4.44488
JAK3	0.395569	6.61879	3.50515	0.000551784	0.00216394	-0.857914
RCSD1	0.395548	6.61058	2.75702	0.00631765	0.017032	-3.08096
FBXO9	0.39529	9.92469	6.02776	6.84172e-09	1.1484e-07	9.88803
GRIA2	0.394614	3.0467	4.34717	2.09908e-05	0.000129837	2.20407
NAP1L1	0.394559	10.9971	4.29199	2.64342e-05	0.000158243	1.98618
LAMB1	0.394543	9.49191	3.8852	0.00013491	0.000646999	0.453366
BHLHE41	0.394509	7.99922	2.0641	0.0401688	0.0801741	-4.69432
YPEL2	0.394479	8.75936	4.93674	1.55834e-06	1.35204e-05	4.67526
RGCC	0.394236	9.07532	3.59725	0.000396284	0.00161844	-0.551103
GSN	0.39388	10.5588	3.29326	0.00115206	0.00404594	-1.53665
CCR2	0.393589	6.06491	2.06121	0.0404459	0.0806278	-4.70011
FAM217B	0.393571	7.54038	4.12297	5.28242e-05	0.000287407	1.33343
TP53INP1	0.39355	9.38472	3.29458	0.0011469	0.00403173	-1.53253
EYA1	0.393282	4.24101	4.83064	2.5337e-06	2.07584e-05	4.21168
BICD2	0.393188	8.26343	5.50927	9.925e-08	1.18866e-06	7.31266
HIVEP2	0.393181	7.75398	5.15304	5.64864e-07	5.52607e-06	5.64516
MAGEB2	0.393174	3.69955	1.82247	0.0697262	0.125569	-5.15219
CYB5R3	0.393069	10.7696	6.97159	3.52622e-11	1.03179e-09	14.9864
ZNF436	0.392817	6.37619	5.47216	1.19419e-07	1.39518e-06	7.13497
BMPR2	0.39281	9.41563	5.55212	8.00712e-08	9.90305e-07	7.51898
CXCR4	0.392731	10.6693	2.49747	0.013233	0.0317315	-3.73672
PPP1R3B	0.392609	8.16344	3.77698	0.000203795	0.000921376	0.0678648
DOK6	0.392493	3.70803	6.19443	2.79799e-09	5.14481e-08	10.7513
GATAD2B	0.392208	6.23579	4.84611	2.36144e-06	1.94951e-05	4.2788
NACC2	0.392167	8.44815	4.38395	1.79775e-05	0.000113409	2.35064
CEBPD	0.392132	10.3306	4.19068	4.01317e-05	0.00022777	1.59226
INTU	0.391858	4.7221	3.12397	0.0020217	0.00652304	-2.05131
PAMR1	0.391694	6.26153	3.81563	0.000176061	0.00081372	0.204445
CREBL2	0.391477	9.65705	5.82526	1.98307e-08	2.90893e-07	8.86198
PLA2G1B	0.391119	3.05404	3.63582	0.000344308	0.00143626	-0.420523
TTC30A	0.390293	5.81219	2.35679	0.0193024	0.0435004	-4.06658
PLXNC1	0.390152	8.17841	2.75989	0.00626424	0.0169162	-3.07337
DLK1	0.390137	4.64741	2.52215	0.0123641	0.030008	-3.67699
FGFR2	0.39008	8.07536	2.07351	0.0392769	0.0786753	-4.67538
RGMB	0.389965	7.37155	2.71331	0.0071832	0.0189704	-3.19565
SH3GL2	0.389734	3.15315	3.14485	0.00188854	0.00615105	-1.98916
ETNPPL	0.389596	2.9541	3.08711	0.00227803	0.00722195	-2.16007
RGS7	0.38939	3.46116	2.66914	0.00816526	0.0211429	-3.30979
BLVRA	0.389377	9.10465	3.31755	0.00106075	0.00377645	-1.46078
MB21D2	0.38922	7.04533	3.66173	0.000313079	0.00132512	-0.332126
C1orf162	0.389038	7.05203	2.77248	0.00603494	0.0164228	-3.03999
SERPINI1	0.389012	6.36221	2.8216	0.00521107	0.0145205	-2.90839
KRT222	0.388553	2.99729	5.84037	1.83328e-08	2.73153e-07	8.93765
DUSP1	0.388379	11.3976	3.24956	0.00133499	0.00460194	-1.67186
NT5C3B	0.388329	8.71333	3.05876	0.00249529	0.00778563	-2.24293
LAMA5	0.38784	7.24392	3.94723	0.000106071	0.000527131	0.678613
DGKE	0.387588	5.50268	3.58386	0.000415995	0.00168744	-0.59615
SENP7	0.387348	6.67917	4.04924	7.09742e-05	0.000372143	1.05569
INPP5F	0.38716	7.45963	5.20363	4.43508e-07	4.46016e-06	5.8767
TTC39C	0.387063	7.07906	3.48125	0.000600636	0.00233064	-0.936389
ST3GAL2	0.386936	7.50544	5.98968	8.37334e-09	1.36996e-07	9.69313
WIPI1	0.386791	8.33308	3.65959	0.000315552	0.00133366	-0.339442
S100A7	0.386745	5.03128	1.01941	0.309116	0.416192	-6.27301
L3MBTL3	0.386596	5.98132	3.83176	0.000165575	0.000772538	0.26182
FCRL3	0.386357	5.52079	2.15348	0.0323571	0.0670642	-4.51107
FCGR2B	0.385933	7.06018	2.02199	0.0443746	0.0869491	-4.77806
PPP1R18	0.385874	7.99347	3.60179	0.000389811	0.00159563	-0.535814
CHST14	0.385796	6.99962	5.9465	1.05171e-08	1.66841e-07	9.47328
KIAA0355	0.385792	7.29995	5.46082	1.26338e-07	1.46648e-06	7.08089
ZNF738	0.385626	7.14289	2.80294	0.00551104	0.0152278	-2.95862
ENG	0.385336	7.5348	4.03652	7.46532e-05	0.000388163	1.00821
DDX5	0.384952	8.69535	5.15304	5.64868e-07	5.52607e-06	5.64515
ARID3A	0.3848	6.21177	2.76922	0.00609349	0.0165588	-3.04864
GRB14	0.38473	5.33419	1.61093	0.108614	0.180273	-5.50765
VAT1L	0.384234	5.66871	2.78248	0.00585808	0.0160253	-3.01336
SDC3	0.384133	6.81753	4.24837	3.16703e-05	0.000185136	1.81557
HEBP1	0.384049	9.15648	3.6236	0.000360036	0.00149263	-0.462026
ITGA5	0.383941	6.38128	4.63554	6.06776e-06	4.46893e-05	3.38058
YPEL1	0.38388	4.74936	5.48686	1.10989e-07	1.30612e-06	7.20528
ABCC4	0.383355	7.79937	2.69656	0.00754231	0.0197447	-3.23914
GRIN2A	0.383307	3.95706	3.42689	0.000727194	0.00273772	-1.11303
CRTAP	0.382958	9.94909	4.18402	4.12376e-05	0.000233228	1.56664
CD52	0.382877	8.50331	2.25514	0.0250978	0.0542055	-4.29357
TAC3	0.382779	5.72688	4.54877	8.87033e-06	6.1443e-05	3.02
PART1	0.382606	4.7611	4.01268	8.20404e-05	0.000421695	0.919602
GLI2	0.382573	5.64486	5.3202	2.52371e-07	2.70259e-06	6.41695
FZD3	0.382526	6.92011	2.88394	0.00431309	0.0123479	-2.73828
TSPAN11	0.381689	5.2876	4.02838	7.71015e-05	0.000399994	0.977902
MEG3	0.381672	6.05914	7.11782	1.49462e-11	4.85631e-10	15.8194
SRSF12	0.381641	3.50339	5.6811	4.16638e-08	5.57619e-07	8.14721
WDR17	0.381612	2.89454	5.83032	1.93157e-08	2.85171e-07	8.88734
FHL5	0.381573	3.85286	4.63223	6.15688e-06	4.51937e-05	3.36672
ITPR2	0.381347	7.36953	3.3242	0.00103693	0.00370716	-1.4399
NDRG4	0.380548	5.32929	5.77153	2.61913e-08	3.69166e-07	8.59404
PANX1	0.380387	8.39605	4.95767	1.41455e-06	1.23791e-05	4.76767
GAB3	0.38024	5.39129	3.76821	0.000210637	0.000947017	0.0370544
NLGN4Y	0.380016	3.53739	3.72246	0.000250008	0.00109542	-0.12271
EFHC2	0.380011	5.27183	2.10546	0.0363732	0.0737814	-4.61044
SKI	0.379975	8.49409	5.30763	2.68307e-07	2.84874e-06	6.35825
UNKL	0.379955	6.44876	5.61508	5.82857e-08	7.46731e-07	7.82427
XKR4	0.379832	3.09005	6.04779	6.14983e-09	1.04748e-07	9.9909
SH3BGRL	0.37982	10.9592	3.01666	0.00285323	0.00872579	-2.36467
FAM124B	0.378956	3.99289	6.03608	6.54564e-09	1.10443e-07	9.93071
ZNF397	0.378693	7.37224	3.917	0.000119305	0.000582874	0.568448
SYT4	0.378434	4.41321	3.29031	0.00116365	0.00408172	-1.54583
BDKRB1	0.378351	4.62248	4.50308	1.08105e-05	7.30422e-05	2.83237
RGS13	0.378144	4.08089	2.01933	0.044653	0.0873888	-4.7833
FAM219B	0.377903	7.5123	5.63193	5.35132e-08	6.96059e-07	7.90642
COL27A1	0.37789	7.44177	2.79228	0.00568952	0.0156276	-2.98719
HORMAD1	0.377869	3.48076	1.52461	0.128778	0.206516	-5.6404
SERPINE1	0.37768	7.40333	2.23606	0.0263411	0.0563493	-4.33514
TBC1D19	0.377382	5.87242	3.76743	0.000211258	0.000949422	0.0343086
ZNF721	0.377272	9.14826	5.71294	3.54023e-08	4.80977e-07	8.30393
LUC7L3	0.377183	10.3498	5.28754	2.95828e-07	3.11924e-06	6.26464
FCHSD2	0.376904	7.77513	3.82088	0.000172582	0.000799468	0.22309
RUNX2	0.376872	7.57805	2.83672	0.00497888	0.0139644	-2.86745
DNAJC18	0.3768	5.68756	5.04336	9.48739e-07	8.73737e-06	5.14922
NFATC2	0.376742	7.7144	3.36192	0.000911104	0.00331294	-1.32087
SRPX2	0.376387	5.81812	2.52277	0.012343	0.0299749	-3.67549
ABCA9	0.37634	3.70445	6.13453	3.86556e-09	6.88105e-08	10.4391
CEL	0.376106	3.92979	1.40454	0.161555	0.248419	-5.81315
KCNAB1	0.37608	4.99339	3.88125	0.000136975	0.000655546	0.439145
TRAK2	0.375954	8.64155	5.79062	2.37309e-08	3.38915e-07	8.68904
PABPC5	0.375796	2.58278	7.46272	1.89384e-12	8.37273e-11	17.8264
ZNF274	0.375524	7.64943	3.94129	0.000108557	0.000537009	0.656905
PDLIM2	0.375513	7.44075	4.60889	6.82222e-06	4.91279e-05	3.26924
CHST7	0.375476	5.49004	4.22533	3.48216e-05	0.000200587	1.72608
FST	0.375334	6.46677	2.55695	0.0112252	0.0276419	-3.59181
EYA2	0.374986	5.71631	1.55428	0.121539	0.197234	-5.59557
CD19	0.374718	5.69192	2.79048	0.00572008	0.0156902	-2.99199
AHI1	0.374686	7.29649	3.91826	0.000118725	0.000580214	0.573016
CCSER2	0.374528	8.13485	4.39389	1.72375e-05	0.000109854	2.39041
TNN	0.374519	4.01857	5.27536	3.13836e-07	3.28473e-06	6.20801
GRB10	0.37413	8.07038	3.24051	0.00137609	0.00471647	-1.69965
KANK3	0.374121	5.54353	5.95191	1.02221e-08	1.63119e-07	9.50072
OSTM1	0.373746	8.19354	4.72713	4.04044e-06	3.10734e-05	3.76726
SCN3B	0.373513	3.48261	5.67675	4.25994e-08	5.68261e-07	8.12584
MAGEB1	0.373396	3.17952	3.20518	0.00154808	0.0052013	-1.8075
APOBEC2	0.372659	4.8298	2.62088	0.00937515	0.0237401	-3.43249
ZNF641	0.372001	7.55522	5.09077	7.58975e-07	7.14841e-06	5.36257
CYP24A1	0.371967	3.07007	2.6515	0.00859007	0.0220664	-3.35488
CRISP3	0.371915	3.79904	1.1891	0.235668	0.33574	-6.08817
ZNF432	0.371222	7.42947	3.86238	0.000147278	0.000696409	0.371298
ITIH3	0.370518	3.84499	5.41229	1.60651e-07	1.82038e-06	6.85023
TRIM44	0.370494	9.21288	4.77337	3.2832e-06	2.60034e-05	3.96482
FADS3	0.370465	6.98537	6.02497	6.94404e-09	1.1634e-07	9.8737
STARD13	0.370412	7.32508	3.43502	0.000706808	0.00266967	-1.08678
CTCFL	0.3704	2.89656	1.91702	0.0565167	0.106082	-4.97958
TRAF5	0.370112	7.9088	3.04581	0.00260074	0.00806798	-2.28055
CNTNAP1	0.37	5.75535	7.09398	1.7203e-11	5.49905e-10	15.6829
STAC	0.369426	5.86638	4.88644	1.96406e-06	1.65179e-05	4.45449
P4HA3	0.369086	5.52179	3.88286	0.000136133	0.000652283	0.444921
KAZN	0.369075	6.66938	3.38623	0.000837721	0.00308493	-1.24352
SPSB1	0.369042	6.31154	4.99308	1.20003e-06	1.06926e-05	4.92472
ALB	0.368708	4.03605	1.27671	0.203035	0.297798	-5.98175
SV2C	0.368662	3.20572	5.48253	1.13412e-07	1.32787e-06	7.18454
ZBTB47	0.368349	6.62443	7.6482	6.09435e-13	3.14053e-11	18.929
KLHL15	0.368318	7.45584	4.06387	6.69553e-05	0.000353995	1.11047
C1RL	0.368223	7.64129	3.77551	0.000204922	0.000924921	0.0627185
MAGEA8	0.368208	3.60762	2.81641	0.00529299	0.0147158	-2.9224
KANK1	0.368094	7.94818	2.95905	0.0034198	0.0101571	-2.52876
HUNK	0.367978	5.38445	2.59925	0.00996798	0.0249996	-3.48681
ZNF148	0.367555	8.87193	5.05527	8.9712e-07	8.30927e-06	5.20269
NME4	0.367467	7.20726	3.3489	0.000952832	0.00343993	-1.36209
B3GALT2	0.367416	3.39267	2.80153	0.00553444	0.0152847	-2.96242
CHST3	0.367367	5.67093	4.78569	3.10576e-06	2.47681e-05	4.01773
FGD1	0.367292	4.75784	6.71315	1.56541e-10	3.98896e-09	13.5412
STK33	0.366713	5.32466	3.88049	0.000137378	0.0006565	0.436401
RASIP1	0.366644	6.24631	4.43986	1.41784e-05	9.25085e-05	2.57537
TCL1A	0.366277	5.0947	3.19164	0.00161916	0.00540979	-1.84856
RGS2	0.366226	10.6782	2.4782	0.0139486	0.0331915	-3.78296
CERS5	0.365993	7.84683	6.47677	5.93282e-10	1.30611e-08	12.2509
MST1L	0.365985	4.55707	1.93714	0.0539951	0.102198	-4.94176
CRYGS	0.365946	4.81115	3.92162	0.000117186	0.00057356	0.585235
HDC	0.364683	5.83623	3.26937	0.00124894	0.0043423	-1.61076
REXO2	0.364598	10.2861	5.1059	7.06588e-07	6.71757e-06	5.43097
EDIL3	0.364169	9.81921	2.27608	0.023793	0.051865	-4.24759
VAT1	0.363645	8.39957	4.61064	6.77015e-06	4.88244e-05	3.27651
CELF4	0.363531	4.75252	4.37105	1.89836e-05	0.000118783	2.29912
TNRC6B	0.363394	8.11172	4.428	1.49138e-05	9.68376e-05	2.52749
CXCL13	0.363138	8.07568	1.12819	0.260456	0.363941	-6.15775
SLC25A36	0.362896	9.40125	5.16594	5.31174e-07	5.22805e-06	5.70401
PLIN2	0.362853	9.05337	2.47613	0.0140275	0.0333548	-3.78791
SERPINA3	0.36277	9.58035	1.18331	0.23795	0.338129	-6.09494
GPR68	0.362683	6.85962	3.99689	8.73124e-05	0.000446665	0.861143
GIT2	0.362552	8.3601	5.11889	6.64409e-07	6.37274e-06	5.48985
WDFY3	0.362294	7.28157	4.92538	1.64216e-06	1.41339e-05	4.62526
SPIN3	0.362282	6.06912	2.88549	0.00429271	0.012296	-2.73401
SPINK2	0.361797	4.62	2.86367	0.00458817	0.0130134	-2.79395
RAB8B	0.361695	9.30912	4.29234	2.63955e-05	0.00015807	1.98757
DNALI1	0.361529	6.20263	2.1776	0.0304881	0.0637787	-4.46034
PSIP1	0.361322	9.4873	3.18342	0.0016637	0.00552893	-1.87338
MCTP1	0.360954	7.17533	2.14882	0.0327288	0.0677044	-4.52079
FAM160B1	0.360878	8.7446	5.95358	1.01324e-08	1.62168e-07	9.50922
TNFSF8	0.360539	5.90218	3.01749	0.00284576	0.00870623	-2.36229
CACNA2D2	0.360354	5.90755	4.97632	1.29734e-06	1.14586e-05	4.85026
C1orf198	0.360267	9.18408	3.92777	0.000114421	0.000562238	0.607603
UNC119B	0.360127	8.86266	4.60531	6.93024e-06	4.97864e-05	3.25431
SNN	0.360031	7.97987	3.58331	0.000416835	0.00169	-0.598022
PPP1R9A	0.359997	6.91232	1.3871	0.166799	0.254716	-5.83708
PPP3CB	0.358959	9.40843	5.03532	9.85181e-07	9.03184e-06	5.1132
ICAM2	0.358669	8.69064	2.83908	0.00494343	0.0138847	-2.86103
CLEC2B	0.358574	9.29201	2.2145	0.0278091	0.0589751	-4.38167
DOCK3	0.358519	3.6459	5.50898	9.93915e-08	1.18866e-06	7.31129
FJX1	0.358474	6.36625	2.93408	0.0036959	0.010834	-2.59895
SLCO3A1	0.358324	7.09617	2.75661	0.00632534	0.017047	-3.08205
MSANTD4	0.358082	8.14863	3.54367	0.000480845	0.00191639	-0.730481
PLA2R1	0.357859	4.42661	3.32866	0.00102126	0.00365759	-1.42589
PDE1C	0.357617	5.19907	4.38473	1.79183e-05	0.000113156	2.35376
CD1C	0.357593	5.91094	3.10677	0.00213783	0.00684183	-2.10222
CPT1C	0.357512	4.71699	5.94157	1.07942e-08	1.70401e-07	9.4482
TOX2	0.357493	5.1052	2.80925	0.00540797	0.0149891	-2.94168
BHLHB9	0.357458	5.68545	3.80803	0.000181213	0.000833015	0.1775
FER	0.357433	7.17548	3.79622	0.000189508	0.000864271	0.135706
BMP6	0.357209	5.34357	2.95721	0.00343941	0.010206	-2.53393
CYGB	0.357171	6.76504	3.64797	0.000329318	0.00138264	-0.379146
TMEM71	0.357118	6.42038	2.03612	0.0429235	0.0846593	-4.75014
CHST13	0.357036	5.24729	2.86864	0.00451927	0.0128495	-2.78034
ZHX2	0.356655	7.45621	3.87191	0.000141991	0.000675125	0.405496
GALNT18	0.356446	6.17944	3.36118	0.000913443	0.00331995	-1.32323
RNF130	0.35622	8.8416	3.45485	0.000659277	0.00251895	-1.02249
GKAP1	0.356038	6.86929	2.96567	0.00334976	0.00998755	-2.51004
XYLT1	0.356014	7.57039	2.73727	0.00669627	0.0178976	-3.13299
PRMT2	0.355917	8.3799	4.89495	1.8889e-06	1.59939e-05	4.4917
EML6	0.355753	4.52024	2.60563	0.00978973	0.0246521	-3.47084
HCFC1R1	0.355174	7.06438	4.50865	1.05536e-05	7.15406e-05	2.85518
FAM133A	0.354972	3.23078	2.85191	0.00475511	0.0134303	-2.82611
KIF1B	0.354838	8.28339	5.23607	3.79451e-07	3.89094e-06	6.0261
ANKRD40	0.354827	8.18716	6.21638	2.4842e-09	4.63097e-08	10.8662
ZBTB46	0.35454	5.75894	5.98484	8.59056e-09	1.39984e-07	9.66843
CEP164	0.354507	7.25946	4.32435	2.3097e-05	0.000140237	2.11369
GPR183	0.354361	8.17541	2.13579	0.0337894	0.0694016	-4.54792
CYSLTR1	0.354135	6.42804	2.10906	0.0360583	0.0732438	-4.60307
EFHC1	0.354126	7.16843	2.72832	0.00687448	0.0182864	-3.15644
TMEM200A	0.353999	7.46369	1.45582	0.146853	0.230187	-5.74107
MOAP1	0.353841	9.08205	5.31179	2.62927e-07	2.79528e-06	6.37766
EPC1	0.35377	9.38742	5.39416	1.7567e-07	1.96036e-06	6.76446
TUSC1	0.353612	8.35687	2.42544	0.0160873	0.0374114	-3.90785
MAP7D2	0.353463	5.3286	1.12626	0.261269	0.364683	-6.15989
SDK2	0.353393	5.34046	3.29638	0.00113994	0.00401075	-1.52694
DKK1	0.353295	6.34312	0.85999	0.390721	0.498915	-6.42102
HAS2	0.35309	6.51643	2.28366	0.0233356	0.0510262	-4.23085
ENPP2	0.352962	9.42821	1.87532	0.0620593	0.114254	-5.05675
PCDH19	0.352805	4.2685	4.18548	4.09928e-05	0.000232087	1.57225
COL24A1	0.352594	3.29314	3.63838	0.000341101	0.00142472	-0.411826
GULP1	0.35212	8.95788	1.66261	0.0977984	0.165861	-5.42474
ATXN1L	0.352026	8.75912	5.78266	2.47279e-08	3.51292e-07	8.64941
RPS4Y1	0.351823	9.51601	0.712609	0.476835	0.580955	-6.53565
ZNF608	0.351708	6.94357	2.81662	0.00528955	0.0147087	-2.92181
PPP1R14C	0.351674	5.48815	1.58622	0.114111	0.187702	-5.54638
BOK	0.351138	6.77737	3.21227	0.00151207	0.00510681	-1.78596
CAPN3	0.350972	5.50773	3.6877	0.000284466	0.00122159	-0.242953
COX7B2	0.35089	3.53948	2.04996	0.0415412	0.0824153	-4.72262
DENND2C	0.350876	5.19557	3.82494	0.000169934	0.000790243	0.237532
SEC31A	0.350501	10.5877	4.33541	2.20521e-05	0.000134957	2.15744
SCN1B	0.350465	5.94317	5.4346	1.4388e-07	1.64674e-06	6.95606
MYOM1	0.350218	4.75613	3.3684	0.000890993	0.00325297	-1.30032
ANO3	0.350167	3.05423	3.23639	0.00139517	0.00477179	-1.71228
NACAD	0.350071	4.95072	8.28967	1.07709e-14	1.04362e-12	22.8585
CDKN2B	0.350054	6.69356	1.70061	0.0904138	0.155637	-5.36216
PEAK1	0.349688	8.84883	4.72227	4.12921e-06	3.16508e-05	3.74658
IL16	0.349626	5.99838	2.66606	0.008238	0.0212802	-3.31768
FSTL3	0.349249	5.91442	4.09954	5.80479e-05	0.000312051	1.2447
P2RX7	0.349166	5.52617	2.29907	0.0224291	0.0493575	-4.19664
PJA2	0.349002	9.46113	3.85322	0.000152542	0.000718775	0.338461
ATM	0.349	7.92707	4.568	8.15828e-06	5.73205e-05	3.09941
PAX5	0.348983	5.86765	1.71204	0.0882834	0.152472	-5.34307
TSPAN4	0.3489	7.52026	4.01357	8.1753e-05	0.000420485	0.922897
[truncated: 14,183 more rows]
